# Supplementary material for: Lipid droplets and peroxisomes are co-regulated to drive lifespan extension in response to mono-unsaturated fatty acids
Source: Nat Cell Biol. 2023 May 1;25(5):672–84. doi: 10.1038/s41556-023-01136-6 (PMC10185472; doi:10.1038/s41556-023-01136-6)
Supplement: Supplementary file 2 — Supplementary Tables 1–3. [file 41556_2023_1136_MOESM2_ESM.xlsx]

## Sheet: Supplementary Table 1
Supplementary Table 1 Worm strains
Strain name	Genotype	Function	Source	Backcrossed to N2
ABR161	hjIs37 [vha-6p::mRFP-SKL + Cbr-unc-119(+)]; ldrIs1 [dhs-3p::dhs-3::GFP + unc-76(+)]	Double marker strain with green intestinal lipid droplets and red intestinal peroxisomes	this work	6x
N2	Wild type	Wild type	Dr. Man-Wah Tan	NA
FX02100	tm2100	gpx-1 knockout strain	Mitani Lab	4x
LIU1	ldrIs1 [dhs-3p::dhs-3::GFP + unc-76(+)]	Intestinal lipid droplet marker strain	CGC	6x
LIU2	ldrIs2 [plinp::plin-1::mCHERRY + unc-76(+)]. Note: The plin-1 gene (W01A8.1) was formerly annotated mdt-28 in wormbase. We now use the current annotation of plin-1 for gene W01A8.1.	Intestinal and hypodermal lipid droplet marker strain	CGC	2x
VC3933	R01B10.6 (gk5008[loxP + myo-2p::GFP::unc-54 3’UTR + rps-27p::neoR::unc-54 3’UTR + loxP]) V	seip-1 knockout strain	CGC	2x
VS10	hjIs37 [vha-6p::mRFP-SKL + Cbr-unc-119(+)]	Red intestine peroxisome marker strain	CGC	6x
VS15	hjIs8 [ges-1p::GFP-SKL]	Green intestine peroxisome marker strain	CGC	6x
WBM1140	wbmIs65 [eft-3p::3XFLAG::dpy-10 crRNA::unc-54 3'UTR]	SKI LODGE system allows for CRISPR knock-in of single copy transcripts downstream of a specific promoter	WBM
WBM1177	wbmIs81[eft-3p::3XFLAG::GFP::SKL::unc-54 3'UTR, *wbmIs65]	Green ubiquitous peroxisome marker strain	WBM	6x to N2 WBM and 2x to N2 ABR
ABR339	lpin-1(wbm76[lpin-1::GFP])	C-terminal GFP fusion to LPIN-1. GFP inserted at endogenous lpin-1 locus	WBM/ABR	2x to N2 ABR

## Sheet: Supplementary Table 2
Supplementary Table 2 Primers used for RT-qPCR.
Name	Sequence 5’-3’	Reference
act-1 F	CTC TTG CCC CAT CAA CCA TG	Han, S. et al. Mono-unsaturated fatty acids link H3K4me3 modifiers to C. elegans lifespan. Nature 544, 185-190, doi:10.1038/nature21686 (2017).
act-1 R	CTT GCT TGG AGA TCC ACA TC	Han, S. et al., Nature 544, 185-190, doi:10.1038/nature21686 (2017).
ash-2 F	CGC CTA TTA CCC GTC GAT T	Han, S. et al., Nature 544, 185-190, doi:10.1038/nature21686 (2017).1
ash-2 R	GTT TGT TCG TGT TGC TGC TC	Han, S. et al., Nature 544, 185-190, doi:10.1038/nature21686 (2017).1
lpin-1 F	CCGCCGAGTGTAACTTCCAT	This study
lpin-1 R	CCGAACACGAGACCCAATGA	This study

## Sheet: Supplementary Table 3
Supplementary Table 3 Lipids identified (nmol/mg protein)
	Class	FA1	FA2	FA3	FA4	ASH10	ASH14	ASH18	ASH2	ASH22	ASH6	EV1	EV13	EV17	EV21	EV5	EV9
1	Cer	d17:0	22:0			0.035637	0.0310222	0.0272855	0.029889	0.0322296	0.0359931	0.0279815	0.0289255	0.0295776	0.0312386	0.030899	0.0358123
2	Cer	d17:0	23:0			0.00934828	0.00532364	0.00823308	0.00728259	0.00736911	0.00867658	0.00758251	0.00801581	0.00815886	0.0079408	0.0097947	0.010034
3	Cer	d17:1	20:0			0.0128914	0.0112638	0.0134276	0.0117978	0.0134178	0.0150737	0.0069138	0.0119865	0.0101868	0.0115023	0.0101793	0.0123954
4	Cer	d17:1	20:1			0.0142209	0.0102057	0.0130998	0.0144295	0.0165536	0.0155858	0.0166586	0.0190566	0.0184203	0.0176309	0.0161695	0.0161444
5	Cer	d17:1	21:0			0.114772	0.114388	0.10631	0.103461	0.116367	0.126319	0.0815221	0.0983552	0.0939389	0.0920876	0.105866	0.0941229
6	Cer	d17:1	21:0+O			0.150328	0.150067	0.151799	0.146244	0.186274	0.175729	0.142854	0.177558	0.183164	0.18088	0.150917	0.159984
7	Cer	d17:1	21:1			0.11093	0.106917	0.111018	0.109042	0.131009	0.129238	0.104403	0.132469	0.1313	0.135484	0.113315	0.11528
8	Cer	d17:1	22:0			0.380608	0.330452	0.349908	0.333293	0.394888	0.422807	0.289686	0.398193	0.325078	0.432436	0.382025	0.429719
9	Cer	d17:1	22:0+O			0.545878	0.559622	0.550074	0.514494	0.619106	0.592678	0.656162	0.729166	0.71116	0.751929	0.643395	0.687957
10	Cer	d17:1	22:1			0.265144	0.318301	0.273982	0.338094	0.376871	0.264169	0.280974	0.415412	0.387221	0.491875	0.372478	0.401833
11	Cer	d17:1	23:0			0.0630269	0.058875	0.0597521	0.0494785	0.0627564	0.0681504	0.0493003	0.0647277	0.0567231	0.065698	0.0616739	0.0641949
12	Cer	d17:1	23:0+O			0.102545	0.100931	0.101288	0.0952659	0.110365	0.110037	0.103149	0.126772	0.120469	0.129782	0.121277	0.119416
13	Cer	d17:1	23:1			0.0854793	0.0807065	0.0842404	0.0776481	0.0908096	0.0918827	0.0828968	0.106119	0.100483	0.105973	0.10153	0.0971634
14	Cer	d17:1	24:0			0.0291487	0.0265953	0.0296134	0.0226207	0.0260855	0.0306176	0.0221671	0.0254425	0.0186846	0.0248128	0.0288484	0.0341532
15	Cer	d17:1	24:0+O			0.234308	0.226615	0.229135	0.198766	0.235747	0.241231	0.275331	0.315556	0.281294	0.326346	0.325343	0.334196
16	Cer	d17:1	24:1			0.143278	0.0762644	0.13872	0.126618	0.151744	0.148106	0.181813	0.200968	0.166222	0.198284	0.20579	0.203341
17	Cer	d17:1	25:0+O			0.0694974	0.0668258	0.0680767	0.0655858	0.072026	0.090594	0.0772804	0.0921251	0.0830987	0.0925126	0.0840964	0.0850986
18	Cer	d17:1	25:1			0.0478984	0.0469682	0.0466596	0.0440266	0.0502296	0.0567005	0.0572731	0.0325396	0.0551705	0.0595467	0.058538	0.0591277
19	Cer	d17:1	26:0+O			0.044954	0.044948	0.0439484	0.0436578	0.0479113	0.0538813	0.0553892	0.0579414	0.0533985	0.0322649	0.0596301	0.0560528
20	Cer	d17:1	26:1			0.0139128	0.0273952	0.014275	0.0140459	0.0144995	0.0240014	0.0118045	0.0160923	0.0159875	0.0160581	0.0152745	0.0168524
21	Cer	t17:0	21:0+O			0.0281295	0.0281092	0.0283737	0.0236123	0.0311844	0.0318589	0.027145	0.0357958	0.033067	0.0342766	0.0329152	0.0339221
22	Cer	t17:0	22:0+O			0.174805	0.183631	0.175164	0.115246	0.199787	0.194393	0.149747	0.198654	0.153969	0.192351	0.183969	0.179629
23	Cer	t17:0	24:0+O			0.066413	0.0640877	0.061745	0.0621628	0.061524	0.0732893	0.081494	0.085878	0.0728843	0.0794909	0.0841233	0.0851577
24	Cer	t17:0	25:0+O			0.0201259	0.0193008	0.0260422	0.0151864	0.0160437	0.0199433	0.0154403	0.0244726	0.0184354	0.0208176	0.0281429	0.0250518
25	CL	15:0	20:4	20:4	20:3	0.00149907	0.00191954	0.00118229	0.00130439	0.00189259	0.00155809	0.00320072	0.00326463	0.00304392	0.00217018	0.00498128	0.00250734
26	CL	17:1	20:4	20:4	20:4	0.0047217	0.00387677	0.00291861	0.00346824	0.00289146	0.00336397	0.00502933	0.0044828	0.00435085	0.0033862	0.00542302	0.00479144
27	CL	18:2	18:0	18:0	22:0	0.00401973	0.00364059	0.00338248	0.00350929	0.00475471	0.00364032	0.00771017	0.00819409	0.00908664	0.00811064	0.00761999	0.00871786
28	CL	18:2	20:3	18:2	20:3	0.00882917	0.00892149	0.00823969	0.00822006	0.00897653	0.00882718	0.0153527	0.0135649	0.0107602	0.0107878	0.0159827	0.015785
29	CL	18:3	18:1	20:4	18:2	0.00198564	0.00233205	0.00225206	0.00196557	0.00185694	0.00209241	0.003479	0.00454683	0.0036181	0.00281437	0.00494682	0.0048712
30	CL	18:3	20:4	20:3	18:2	0.0112674	0.0118694	0.0109205	0.0110918	0.0114504	0.0117118	0.0238632	0.0238201	0.0233466	0.0199242	0.0299742	0.0270512
31	CL	18:3	20:4	20:4	18:2	0.00649472	0.00737899	0.00672248	0.00683632	0.00661086	0.00688639	0.0145633	0.0147536	0.0148655	0.0124978	0.0177348	0.0152987
32	CL	20:3	20:3	18:1	20:4	0.0123683	0.0144046	0.0116718	0.011945	0.0135458	0.0133556	0.0183824	0.0191339	0.0197977	0.0136001	0.0216649	0.0183955
33	CL	20:4	20:3	20:3	20:3	0.0272391	0.0317019	0.0255988	0.0269829	0.0283255	0.0289713	0.0438993	0.0441805	0.0509459	0.0353375	0.0467778	0.0419318
34	CL	20:4	20:3	20:3	20:4	0.0525125	0.053578	0.0464309	0.0478866	0.0504933	0.0509567	0.0911117	0.0854797	0.0894083	0.0681049	0.0915394	0.0829318
35	CL	20:4	20:3	20:4	18:2	0.0315918	0.0335558	0.0287765	0.0294359	0.0322254	0.0302041	0.0583943	0.0542652	0.0543198	0.0456174	0.0637147	0.0568409
36	CL	20:4	20:3	20:4	20:4	0.0538093	0.0557245	0.0483661	0.0501276	0.05134	0.0521577	0.104702	0.0921495	0.0947574	0.0759403	0.102146	0.09267
37	CL	20:4	20:4	20:4	20:4	0.028924	0.0300334	0.0277173	0.0269829	0.0303781	0.027944	0.0625358	0.0535449	0.0580311	0.0459387	0.0584723	0.0534242
38	CL	20:5	15:1	18:0	24:1	0.00353636	0.00436514	0.00454948	0.00425046	0.00462028	0.00411789	0.0108983	0.0113906	0.0119515	0.0116221	0.0125817	0.0110615
39	CL	20:5	20:3	20:4	18:2	0.0242906	0.0244716	0.0227741	0.0234634	0.0242203	0.024451	0.0521822	0.0475421	0.0499337	0.0404774	0.0560528	0.05125
40	CL	20:5	20:4	18:2	20:4	0.00181356	0.00170414	0.00149863	0.00169098	0.00174554	0.00149983	0.00322343	0.0023922	0.00397018	0.00317897	0.00510015	0.00442057
41	CL	20:5	20:4	20:4	20:4	0.00540844	0.00604266	0.00945374	0.00557874	0.00632087	0.00825046	0.0230154	0.0152079	0.0122323	0.00963193	0.0218985	0.0103279
42	CL	20:5	22:3	24:1	15:0	0.00132527	0.00121473	0.00121631	0.00109043	0.00107184	0.00122444	0.00225585	0.00271038	0.00235412	0.00245819	0.00261531	0.00270409
43	CL	20:5	22:6	20:3	20:4	0.00616429	0.00699964	0.00635289	0.00577997	0.00615311	0.00581078	0.0149954	0.0102424	0.0123551	0.00913704	0.0125293	0.0111381
44	CL	22:6	20:3	20:3	20:4	0.00450135	0.00570403	0.00418437	0.00436633	0.00479934	0.0043183	0.00933083	0.00708833	0.00833029	0.00528123	0.00844387	0.00780406
45	CL	22:6	20:4	20:3	20:4	0.00653277	0.00752247	0.00617585	0.00544512	0.00701277	0.00558564	0.0136143	0.00992548	0.0120719	0.00921705	0.0127318	0.0115754
46	CL	23:0	15:0	18:0	18:2	0.00280496	0.0028201	0.00209038	0.00256622	0.00325955	0.00229383	0.00642331	0.00607025	0.00561715	0.00544526	0.00678275	0.00757829
47	CL	24:0	18:1	20:0	20:3	0.010314	0.0106414	0.0101772	0.00821033	0.0112022	0.00858223	0.0209218	0.01619	0.0167056	0.0157581	0.0226964	0.0183999
48	DG	14:0	18:2			0.0632524	0.0608384	0.0372793	0.0425735	0.0450215	0.0561009	0.0525712	0.0357161	0.0305136	0.0411152	0.0404463	0.039309
49	DG	15:0	17:0			0.0217311	0.0191348	0.022283	0.0262141	0.0238519	0.0274133	0.0224742	0.0233071	0.0244947	0.0233197	0.0237652	0.0192194
50	DG	15:0	18:2			0.307004	0.286544	0.303827	0.317384	0.319289	0.297296	0.291826	0.316835	0.318586	0.311721	0.313641	0.280663
51	DG	15:0	20:2			0.292072	0.310392	0.00343411	0.339566	0.360451	0.296765	0.339064	0.282894	0.371616	0.354169	0.0100692	0.293445
52	DG	15:0	20:4			0.0740081	0.0754932	0.0813763	0.0740831	0.037228	0.0832293	0.0635597	0.0670548	0.0789174	0.0705343	0.0839822	0.0609469
53	DG	15:0	20:5			0.349857	0.339242	0.343745	0.34309	0.347194	0.328388	0.317215	0.355462	0.357362	0.358921	0.375587	0.291142
54	DG	16:0	20:5			0.384896	0.314768	0.30716	0.333903	0.480527	0.319818	0.304244	0.305998	0.272387	0.279788	0.302562	0.260327
55	DG	16:1	18:1			0.123177	0.117352	0.129826	0.138008	0.134237	0.130085	0.0848808	0.0914366	0.0966045	0.0886283	0.0884263	0.0773906
56	DG	16:1	20:5			0.141288	0.126618	0.12908	0.134807	0.148009	0.131072	0.12537	0.110676	0.112668	0.115176	0.111393	0.101724
57	DG	17:0	17:0			0.0103809	0.0124852	0.00434036	0.0135021	0.0147396	0.0131195	0.0171961	0.0140071	0.00114025	0.0144012	0.0164714	0.0126421
58	DG	17:1	17:0			0.326826	0.299945	0.318187	0.316457	0.317886	0.317396	0.264788	0.278571	0.297239	0.276703	0.281843	0.256379
59	DG	17:1	18:2			0.770402	0.727898	0.737945	0.738223	0.749847	0.733273	0.774308	0.921029	0.856036	0.882916	0.867969	0.789231
60	DG	17:1	20:3			0.359508	0.298619	0.25636	0.308694	0.269394	0.339638	0.2418	0.701423	0.300856	0.299411	0.695865	0.571853
61	DG	17:1	20:4			0.85289	0.679793	1.0972	0.743112	1.12457	0.778257	0.720332	0.729225	1.22637	1.0463	1.25439	0.927557
62	DG	17:1	20:5			0.955593	0.869495	0.872567	0.83968	0.839684	0.880838	0.838774	0.921767	0.908223	0.945307	0.967434	0.797326
63	DG	18:0	17:0			0.0155461	0.0166499	0.0210631	0.0145705	0.017107	0.0145124	0.020822	0.018555	0.0162661	0.0161063	0.0148476	0.0105026
64	DG	18:0	18:1			0.244965	0.234344	0.246207	0.235721	0.25858	0.252613	0.213653	0.241358	0.23005	0.220689	0.234728	0.213233
65	DG	18:0	18:2			0.496782	0.491759	0.467298	0.473365	0.511304	0.523444	0.441488	0.526075	0.495969	0.454924	0.489448	0.446795
66	DG	18:0	20:2			0.0323743	0.0323154	0.0339595	0.0303949	0.0338282	0.0354015	0.0279017	0.0328717	0.028633	0.0266002	0.0340935	0.026058
67	DG	18:0	20:3			0.142684	0.133326	0.126268	0.121667	0.120294	0.151902	0.0943629	0.123713	0.110773	0.101633	0.121369	0.0887983
68	DG	18:0	20:4			0.443361	0.39634	0.428789	0.382331	0.396759	0.501014	0.311887	0.353458	0.309595	0.226008	0.354577	0.30334
69	DG	18:0	20:5			1.42313	1.33487	1.32293	1.33635	1.38699	1.44101	1.2575	1.51482	1.39169	1.32958	1.43577	1.31284
70	DG	18:1	18:1			0.734854	0.698522	0.78146	0.739544	0.730773	0.674608	0.581822	0.654084	0.592978	0.546698	0.525588	0.531358
71	DG	18:1	18:2			1.00173	0.988171	0.966415	1.09047	1.0342	0.995578	0.87436	1.1206	1.0178	0.981461	0.903639	0.895931
72	DG	18:1	18:3			0.613783	0.573602	0.598362	0.662827	0.613177	0.366012	0.525628	0.674748	0.667907	0.630796	0.629036	0.612024
73	DG	18:1	20:3			0.575507	0.578021	0.561092	0.564641	0.601922	0.577419	0.461661	0.537072	0.535923	0.499852	0.532908	0.451477
74	DG	18:1	20:4			1.07165	1.01038	0.957004	1.04356	1.05898	1.08196	0.767056	0.975693	0.936956	0.824136	0.875503	0.765379
75	DG	18:1	20:5			1.95981	1.86874	1.85171	1.85474	2.23394	1.85351	1.85982	1.89234	2.01903	1.7506	1.85094	1.51198
76	DG	18:2	20:4			0.177292	0.174938	0.169913	0.155186	0.168948	0.175198	0.19112	0.214168	0.199218	0.194728	0.208294	0.186765
77	DG	18:3	20:5			0.297515	0.276636	0.272644	0.255637	0.266902	0.266664	0.295039	0.304981	0.281906	0.303997	0.291006	0.272711
78	DG	19:1	18:0			0.0405555	0.0379705	0.0582529	0.0493377	0.0433527	0.0425962	0.0334834	0.0622224	0.0384164	0.0555728	0.0495628	0.0536921
79	DG	19:1	18:1			0.374929	0.361411	0.367279	0.359124	0.386136	0.356655	0.313111	0.408079	0.383844	0.358743	0.380103	0.322116
80	DG	19:1	19:1			0.065694	0.0654873	0.0654785	0.0579134	0.0716374	0.0709437	0.0658026	0.0800982	0.081002	0.0779831	0.0980509	0.0760934
81	DG	19:1	20:2			0.0742022	0.071472	0.0736937	0.0742399	0.0780307	0.0825177	0.0720373	0.0943129	0.0921269	0.0814733	0.118157	0.0699239
82	DG	19:1	20:3			0.221333	0.208632	0.206721	0.202193	0.211612	0.246985	0.189402	0.243822	0.247343	0.218391	0.256314	0.172104
83	DG	19:1	20:4			0.37248	0.316521	0.320556	0.340689	0.346789	0.417175	0.285061	0.388597	0.383175	0.345795	0.409654	0.289009
84	DG	19:1	20:5			1.05185	0.444787	0.933793	0.391353	0.921442	1.0494	0.994278	1.19039	1.14174	0.437241	1.25772	0.993163
85	DG	20:0	20:4			0.0122331	0.0117914	0.0115843	0.0103006	0.0123086	0.0221386	0.00853869	0.00962509	0.00878602	0.0144267	0.0213974	0.00832786
86	DG	20:2	20:3			0.192019	0.228755	0.228113	0.121363	0.232162	0.144577	0.15787	0.172243	0.221752	0.207904	0.248313	0.251986
87	DG	20:2	20:4			0.0269661	0.0278331	0.0291602	0.032774	0.0355449	0.035653	0.0220691	0.0233448	0.0280705	0.0248847	0.0273255	0.020669
88	DG	20:2	20:5			0.452067	0.438398	0.423022	0.467406	0.455796	0.455614	0.363558	0.425241	0.434571	0.395275	0.408562	0.305786
89	DG	20:3	20:3			0.124056	0.112719	0.117812	0.122327	0.116349	0.135004	0.0850771	0.114612	0.113123	0.0999502	0.116008	0.0872051
90	DG	20:5	18:2			0.889593	0.893496	0.921329	0.862279	0.923175	0.812477	0.973805	1.12118	0.967854	1.10712	1.00895	0.92078
91	DG	20:5	20:4			1.14376	1.05499	0.996626	1.05052	1.08774	1.09557	0.928322	1.03827	0.976788	0.999086	0.958214	0.774771
92	DG	20:5	20:5			1.06408	0.977374	0.932575	1.00584	0.968194	0.989074	1.09949	1.17701	0.960142	1.11641	0.972885	0.887329
93	DG	20:5	21:0			0.0170723	0.0153813	0.0150073	0.0157803	0.0145381	0.0181367	0.0153242	0.0166189	0.015138	0.0147188	0.0206429	0.0142339
94	DG	22:0	20:5			0.0131944	0.0122318	0.0116452	0.0116286	0.0118407	0.0127675	0.0141697	0.0153938	0.0126566	0.0113391	0.0164465	0.0120578
95	LPC	16:0				4.09864e-05	0.0524138	0.052031	0.0617153	0.0546191	0.0528321	0.0252682	0.0764173	0.0620878	0.0640712	0.0632304	0.0650957
96	LPC	16:1				0.0344895	0.0320116	0.0183658	0.0323297	0.0296621	0.0274425	0.0287212	0.0361826	0.0342483	0.0693862	0.0294483	0.0300169
97	LPC	18:0				0.0910013	0.112222	0.112888	0.0687841	0.0941907	0.0784057	0.0912038	0.123034	0.134159	0.103295	0.111212	0.0801947
98	LPC	18:1				0.414728	0.411346	0.385407	0.401557	0.444854	0.433139	0.403443	0.71362	0.590603	0.698842	0.486989	0.521549
99	LPC	18:2				0.240875	0.194511	0.172666	0.17962	0.22617	0.212934	0.298856	0.606368	0.389334	0.770709	0.365454	0.39719
100	LPC	18:3				0.113612	0.0878	0.0853813	0.0777878	0.0974086	0.0940095	0.0942206	0.176154	0.11501	0.209842	0.143569	0.111899
101	LPC	19:1				0.127164	0.103002	0.12592	0.108063	0.140857	0.155447	0.14935	0.281792	0.238663	0.222801	0.178123	0.181164
102	LPC	20:4				0.210852	0.173171	0.161737	0.153717	0.207784	0.200207	0.192827	0.311426	0.268339	0.37605	0.183002	0.152507
103	LPC	20:5				0.470837	0.212288	0.21503	0.346778	0.389995	0.249058	0.32366	0.86229	0.580177	0.589681	0.343287	0.5779
104	LPE	16:0				0.0874243	0.0760593	0.0746666	0.0710765	0.0754459	0.0650257	0.0792222	0.0993773	0.0798594	0.108957	0.0839414	0.0824341
105	LPE	17:0				0.21186	0.181055	0.185315	0.202918	0.217937	0.187152	0.203559	0.294373	0.193539	0.128195	0.209924	0.229632
106	LPE	17:1				0.285207	0.261515	0.215923	0.193261	0.262588	0.23262	0.340654	0.554664	0.344019	0.579814	0.313906	0.323345
107	LPE	18:0e				0.489991	0.325513	0.349371	0.379652	0.446659	0.358474	0.280638	0.455726	0.535166	0.701481	0.406736	0.339436
108	LPE	18:1				0.593864	0.66057	0.980294	0.775275	0.736179	0.59614	0.855533	1.37474	0.677765	1.54463	0.822903	0.579956
109	LPE	18:2				0.144427	0.124691	0.116014	0.103002	0.145408	0.114988	0.198326	0.295459	0.179124	0.32605	0.181241	0.193399
110	LPE	18:3				0.0667913	0.0511473	0.0466164	0.0508695	0.0591436	0.0587107	0.0917469	0.12327	0.066625	0.141313	0.0964614	0.0821211
111	LPE	19:0				0.0167074	0.0349069	0.0270785	0.0265497	0.044434	0.03666	0.0327996	0.0411236	0.0404674	0.0460606	0.043995	0.0372105
112	LPE	20:0				0.176397	0.109848	0.12554	0.118807	0.127166	0.120809	0.107056	0.180796	0.147293	0.166729	0.130395	0.160979
113	LPE	20:3				0.117451	0.121644	0.102526	0.0974244	0.12756	0.0892876	0.124059	0.164728	0.141705	0.151184	0.117568	0.132853
114	LPE	20:4				0.214145	0.164682	0.145716	0.084472	0.177706	0.172597	0.236217	0.307018	0.0680723	0.334955	0.221772	0.176304
115	LPE	20:5				0.524291	0.325294	0.300162	0.284785	0.348226	0.380147	0.515376	1.03173	0.473641	0.871029	0.524331	0.46371
116	LPE	21:0				0.0159662	0.0197914	0.0208423	0.0195989	0.015905	0.0215098	0.0152922	0.0292464	0.0226957	0.0256947	0.0279804	0.0236598
117	LPE	22:0				0.015651	0.0169698	0.0189427	0.0168767	0.0187998	0.0126751	0.0204859	0.0215148	0.017912	0.0258936	0.0206927	0.0185357
118	LPE	27:0				0.00375162	0.00364429	0.00393353	7.09439e-05	0.00440858	0.00361991	0.00353838	0.00411885	0.00393373	0.0038965	0.00387987	0.00365488
119	LPI	20:5				0.021204	0.0147884	0.012893	0.0152934	0.0161724	0.0196196	0.0244285	0.0341249	0.0215362	0.0370218	0.023625	0.022387
120	LPS	18:0				0.0417035	0.0330115	0.027671	0.0301114	0.0382885	0.0389291	0.0224549	0.0481186	0.0359684	0.0422383	0.031724	0.0325476
121	LPS	20:0				0.00945029	0.00842296	0.00709094	0.00885242	0.00993146	0.00897003	0.00992521	0.00985177	0.012045	0.0129465	0.00896376	0.00940077
122	MG	16:0				0.205335	0.235424	0.297204	0.161662	0.269669	0.165962	0.27421	0.203866	0.272123	0.262283	0.215471	0.203747
123	MG	18:2				0.195043	0.202226	0.253902	0.160887	0.215563	0.144965	0.242054	0.193985	0.237375	0.249545	0.137442	0.222395
124	MG	18:3e				0.0144784	0.0119614	0.0121452	0.0144586	0.0136014	0.0136369	0.00795006	0.0124364	0.0133561	0.00990691	0.0109474	0.0118153
125	MLCL	14:2	16:0	16:0		0.0108317	0.00856328	0.00830954	0.00524255	0.00886205	0.00905496	0.0129392	0.0234844	0.0190317	0.0190268	0.0196682	0.0194555
126	MLCL	14:2	18:1	18:1		0.136336	0.134594	0.122698	0.122863	0.155174	0.138693	0.225294	0.21346	0.36067	0.20737	0.148056	0.308742
127	MLCL	18:2	20:3	20:4		0.00740373	0.00628659	0.00562623	0.0055227	0.00722365	0.000209181	0.0147515	0.0196036	0.0127761	0.0266874	0.0186525	0.0133794
128	MLCL	6:0	18:0	20:4		0.00717214	0.00608333	0.00502259	0.00484277	0.00748632	0.00708638	0.00646822	0.0154728	0.0123763	0.0133594	0.0107138	0.0109955
129	PC	14:0	20:5			0.106825	0.0966457	0.0983559	0.118536	0.112025	0.0969678	0.0963599	0.0981977	0.116625	0.104561	0.097187	0.0934063
130	PC	15:0	18:1			0.457175	0.446629	0.477493	0.486302	0.548272	0.464864	0.476254	0.505739	0.529745	0.496529	0.456239	0.488915
131	PC	15:0	18:2			0.361214	0.359133	0.393423	0.387522	0.42617	0.363175	0.474867	0.509954	0.534387	0.675623	0.514956	0.506529
132	PC	15:0	18:3			0.1281	0.116661	0.124181	0.126515	0.142254	0.131833	0.125476	0.143293	0.152019	0.141559	0.146455	0.147315
133	PC	15:0	20:4			0.543178	0.524403	0.565958	0.516696	0.592134	0.577449	0.637778	0.661675	0.72528	0.680985	0.722153	0.699213
134	PC	15:0	20:5			0.687997	0.64046	0.719779	0.740827	0.800142	0.726327	0.727855	0.72487	0.818085	0.793553	0.782857	0.725863
135	PC	16:1	18:2			0.262536	0.157836	0.185722	0.174385	0.189673	0.156529	0.160138	0.303865	0.172327	0.301885	0.14713	0.175604
136	PC	17:0	17:0			0.114973	0.118377	0.108796	0.117776	0.1304	0.112947	0.133101	0.120535	0.144476	0.127618	0.140381	0.11956
137	PC	17:1	15:0			0.316388	0.298	0.276967	0.29862	0.344349	0.317401	0.295315	0.31488	0.35112	0.305602	0.309851	0.245995
138	PC	17:1	16:0			0.149815	0.12008	0.119223	0.128405	0.139276	0.136182	0.137937	0.144127	0.142723	0.141009	0.130918	0.149969
139	PC	17:1	17:0			0.709909	0.651812	0.653505	0.687151	0.775398	0.707553	0.733863	0.754483	0.783484	0.771003	0.742262	0.751151
140	PC	17:1	17:1			1.05147	0.859977	0.914061	0.85601	0.99153	0.981611	0.910275	1.05112	1.04099	1.03094	1.01493	1.08474
141	PC	17:1	18:0			0.281062	0.302482	0.268657	0.26554	0.319436	0.277439	0.291111	0.328284	0.328952	0.293266	0.27667	0.326613
142	PC	17:1	18:1			2.1365	2.05301	2.00009	2.07058	2.35905	2.04468	2.31541	2.41912	2.44274	2.34323	2.2677	2.38053
143	PC	17:1	18:2			1.34437	1.3153	1.30225	1.27654	1.45218	1.27475	1.62217	1.69844	1.74067	1.69442	1.68053	1.74003
144	PC	17:1	19:1			0.903789	0.839689	0.828493	0.766315	0.981845	0.873999	0.940697	1.03626	1.09019	1.01672	0.990988	1.05441
145	PC	17:1	20:5			1.51178	1.36669	1.36811	1.38666	1.45801	1.41996	1.49035	1.43709	1.52011	1.52811	1.49821	1.46772
146	PC	18:0	15:0			0.108183	0.108083	0.107697	0.112837	0.128622	0.109679	0.110225	0.124749	0.12939	0.121183	0.107986	0.116891
147	PC	18:0	20:3			0.0973195	0.112086	0.0978064	0.14817	0.173076	0.169966	0.129635	0.128964	0.12939	0.100271	0.0857135	0.109953
148	PC	18:0	20:4			0.232996	0.222326	0.244934	0.243814	0.289093	0.264296	0.187692	0.203046	0.212236	0.196452	0.209229	0.19093
149	PC	18:0	20:5			0.804389	0.774354	0.780213	0.815993	0.937346	0.802299	0.770111	0.806576	0.777531	0.735184	0.746964	0.776437
150	PC	18:1	18:1			1.0682	1.13796	1.10439	1.14733	1.34542	1.0459	1.12297	1.1168	1.13138	1.0241	0.978553	1.06744
151	PC	18:1	20:2			0.241262	0.259056	0.264297	0.265947	0.314738	0.239696	0.266203	0.286164	0.302877	0.262742	0.253091	0.252998
152	PC	18:3	20:5			0.529599	0.475222	0.488483	0.524295	0.550643	0.552026	0.525474	0.505739	0.533226	0.523876	0.515631	0.509198
153	PC	18:4	18:3			0.0341409	0.0265952	0.0194567	0.0304161	0.0315489	0.037407	0.0232091	0.0285915	0.0339175	0.0310963	0.0317017	0.0289592
154	PC	18:4	20:5			0.0742344	0.0651929	0.0692337	0.0733253	0.0734981	0.0795354	0.0942802	0.0897687	0.0835523	0.0911555	0.0944874	0.0955413
155	PC	19:1	18:0			0.1453	0.0966457	0.132423	0.132213	0.150553	0.141638	0.142807	0.121799	0.172907	0.16408	0.159954	0.1708
156	PC	19:1	18:1			0.787391	0.857561	0.966832	0.771067	0.894728	0.838758	1.06033	1.05767	1.19503	1.08823	1.09982	0.997833
157	PC	19:1	18:2			0.8871	0.897732	0.923015	0.885148	1.0253	0.915128	1.1437	1.23478	1.35763	1.21172	1.3227	1.24352
158	PC	19:1	19:1			0.210898	0.195538	0.185682	0.20057	0.221631	0.231676	0.161469	0.215753	0.224508	0.29487	0.263167	0.249214
159	PC	19:1	20:0			0.0208541	0.0159478	0.0183562	0.0226059	0.0165798	0.0215198	0.0187221	0.0273197	0.0211517	0.0217307	0.0219001	0.0189689
160	PC	19:1	20:3			0.192787	0.185812	0.245569	0.224501	0.216883	0.167391	0.273767	0.244409	0.303414	0.328109	0.302306	0.271626
161	PC	19:1	20:4			0.213521	0.207516	0.223538	0.214941	0.244616	0.250846	0.221657	0.381799	0.288332	0.358006	0.419709	0.219691
162	PC	19:1	20:5			1.29458	1.26955	1.36819	1.21956	1.44033	1.36191	1.61524	1.69001	2.01338	1.91426	1.94374	1.71334
163	PC	20:0	20:5			0.0394063	0.0383324	0.0396589	0.0402719	0.0424204	0.0395861	0.0373293	0.0476238	0.0452326	0.0398564	0.0410312	0.0387417
164	PC	20:2	20:3			0.057939	0.0537082	0.0906632	0.0664866	0.0669781	0.0541131	0.0457783	0.0653247	0.0586027	0.0470936	0.0617608	0.0438428
165	PC	20:2	20:5			0.529599	0.552424	0.576948	0.573685	0.651999	0.588344	0.566375	0.564742	0.615038	0.552295	0.575023	0.509198
166	PC	20:3	20:3			0.105014	0.106367	0.112093	0.107138	0.120916	0.114037	0.101906	0.107891	0.119526	0.103488	0.122834	0.0987438
167	PC	20:3	20:4			0.0796662	0.0806334	0.0818716	0.0809237	0.0847599	0.0886148	0.0859614	0.0775467	0.0939963	0.0750692	0.101236	0.0757925
168	PC	20:3	20:5			0.792135	0.749147	0.802232	0.820635	0.829817	0.838935	0.79029	0.754394	0.841325	0.766778	0.850386	0.699213
169	PC	20:5	18:2			1.35862	1.27606	1.42866	1.41367	1.482	1.57267	1.98287	1.83585	1.65982	1.64655	1.93763	1.63367
170	PC	20:5	20:4			1.22713	1.24381	1.28357	1.30314	1.39943	0.465043	1.16325	1.21167	1.36527	1.17054	1.20606	1.16838
171	PC	20:5	20:5			1.25384	1.14945	1.34621	1.4817	1.33956	1.23843	1.48353	1.43714	0.320284	1.35661	1.50505	1.21161
172	PC	20:5	21:0			0.016691	0.0113956	0.0108187	0.0197721	0.0232369	0.0192295	0.0202772	0.0144186	0.0119679	0.0101586	0.0109933	0.0100808
173	PC	20:5	21:1			0.0135087	0.0129991	0.0146249	0.012696	0.0169665	0.0156083	0.0202809	0.0221126	0.0218632	0.0246364	0.0246155	0.0201802
174	PC	22:0	18:2			0.0127973	0.0119935	0.0112204	0.00737249	0.0118481	0.0130027	0.00675599	0.010486	0.0175004	0.014832	0.0170229	0.014736
175	PE	14:0	20:5			0.0192338	0.0164549	0.0172753	0.0182228	0.0167464	0.0153994	0.0203757	0.0187487	0.0175774	0.0199871	0.0152417	0.0205019
176	PE	15:0	15:0			0.0236037	0.0212661	0.0249285	0.0212477	0.0267818	0.0225044	0.0263335	0.0322325	0.0337401	0.0330074	0.0301046	0.0332735
177	PE	15:0	16:0			0.113764	0.0995907	0.112706	0.102763	0.111707	0.0974871	0.125263	0.145224	0.134624	0.147615	0.125776	0.14681
178	PE	15:0	17:0			0.101023	0.201007	0.166579	0.18123	0.212763	0.196462	0.233362	0.217137	0.0796867	0.129319	0.248315	0.166897
179	PE	15:0	18:2			0.0994055	0.0977549	0.0983372	0.0934213	0.0986503	0.0906092	0.133198	0.136925	0.122898	0.137804	0.134913	0.159481
180	PE	15:0	20:5			0.0574343	0.0509427	0.0538834	0.056987	0.0565788	0.0544253	0.0697164	0.067771	0.0698921	0.0735847	0.0693379	0.072094
181	PE	16:0	14:0			0.0736337	0.102344	0.127075	0.0389255	0.0875279	0.0427628	0.031404	0.0522113	0.0469075	0.0486105	0.0414142	0.0511212
182	PE	16:0	18:3			0.0984116	0.0907203	0.13497	0.0807857	0.127754	0.079517	0.106293	0.0561267	0.0871182	0.127643	0.1564	0.0905791
183	PE	16:0	20:3			0.0352521	0.0317095	0.0193419	0.0294274	0.0289826	0.029687	0.0210199	0.0225233	0.0177973	0.0181036	0.0203977	0.0197718
184	PE	16:0	20:5			0.578025	0.514017	0.498421	0.563642	0.43087	0.487436	0.646152	0.508283	0.452188	0.55746	0.559003	0.559275
185	PE	16:1	14:0			0.0244897	0.0405473	0.0370295	0.0175587	0.0365286	0.0167634	0.0165742	0.0209118	0.017468	0.0176686	0.0181176	0.0198922
186	PE	16:1	17:0			1.03787	0.963322	1.39872	0.50834	1.13448	0.8101	0.825828	0.96712	0.958789	0.973103	0.911068	1.04777
187	PE	17:0	17:0			0.144322	0.145485	0.145485	0.153211	0.166835	0.157295	0.230121	0.233049	0.230785	0.229674	0.220914	0.221962
188	PE	17:0	18:2			1.68989	1.61548	1.60752	1.63799	1.77957	1.62379	1.93846	1.88791	1.81532	1.89536	1.98876	2.04922
189	PE	17:0	20:1			0.0537483	0.0569042	0.0520825	0.0548036	0.0614089	0.00181416	0.0821796	0.0767577	0.0722329	0.0780391	0.00341659	0.0782055
190	PE	17:0	20:4			0.416524	0.390751	0.375118	0.386877	0.426195	0.433113	0.421336	0.387073	0.426599	0.410438	0.478061	0.412153
191	PE	17:0	20:5			1.87053	1.81387	1.90844	1.92183	1.84254	1.9648	1.96452	1.53951	2.00773	1.89014	2.03351	1.61583
192	PE	17:0	21:0			0.0107411	0.00969026	0.00815972	0.00953182	0.00859443	0.0110219	0.0095699	0.0113909	0.00921554	0.0096739	0.0126066	0.0113786
193	PE	17:0	23:0			0.0015462	0.00138492	0.00119878	0.00129154	0.000851302	0.00155201	0.00124863	0.00157833	0.00111858	0.00126072	0.00187069	0.00139465
194	PE	17:1	15:0			0.438121	0.477301	0.588227	0.336317	0.477777	0.346887	0.411497	0.456417	0.439523	0.450428	0.445053	0.493735
195	PE	17:1	17:0			1.22226	1.11057	1.32456	1.24557	1.44582	1.32769	1.27521	1.28276	1.23829	1.25755	1.5748	1.67337
196	PE	17:1	18:0			0.934964	1.03242	0.879891	0.846869	0.923393	0.840154	0.798913	0.954183	0.891046	0.88725	0.902765	0.000817752
197	PE	17:1	18:3			0.0519118	0.0458943	0.102378	0.0448422	0.0512595	0.105561	0.115627	0.0636218	0.122428	0.122641	0.133301	0.137197
198	PE	17:1	20:5			0.151317	0.124833	0.15267	0.138575	0.146525	0.126195	0.160971	0.168044	0.170274	0.177941	0.156951	0.174773
199	PE	18:0	15:0			0.252564	0.238192	0.222718	0.23729	0.25533	0.232354	0.26923	0.258636	0.264089	0.270257	0.276814	0.286191
200	PE	18:0	17:0			0.145795	0.147321	0.135158	0.139821	0.158131	0.149819	0.15757	0.158709	0.15198	0.152075	0.172001	0.165161
201	PE	18:0	18:2			1.60821	1.59637	1.46756	1.52532	1.85121	1.51857	1.82974	1.86317	1.74423	1.86331	1.92337	2.0396
202	PE	18:0	18:3			0.264713	0.246912	0.216432	0.231996	0.255814	0.258371	0.227854	0.207116	0.206393	0.219416	0.241339	0.237255
203	PE	18:0	20:2			0.141745	0.142272	0.12034	0.136395	0.132017	0.134867	0.12753	0.129664	0.125243	0.115506	0.137601	0.120594
204	PE	18:0	20:3			0.41603	0.414426	0.369999	0.386141	0.415395	0.418656	0.351416	0.341621	0.351337	0.322435	0.39184	0.338186
205	PE	18:0	20:4			0.735587	0.724657	0.680712	0.698469	0.775161	0.775999	0.658035	0.57466	0.596649	0.564579	0.700887	0.592901
206	PE	18:0	20:5			2.34892	2.29472	2.27208	2.33242	2.47109	2.29065	2.59028	2.31666	2.32192	2.38593	2.54239	2.39003
207	PE	18:0	21:0			0.00615276	0.00551164	0.00480356	0.00541923	0.00486566	0.00614954	0.00631468	0.00731663	0.00586998	0.00610491	0.00801452	0.00749137
208	PE	18:0e	13:0			0.0212934	0.0192522	0.019936	0.0184569	0.0241429	0.0210466	0.0183078	0.0213335	0.022954	0.0215946	0.0211391	0.0193623
209	PE	18:0e	15:0			0.160521	0.166596	0.162548	0.16847	0.192948	0.173443	0.179109	0.16839	0.182939	0.181063	0.195114	0.171278
210	PE	18:0e	16:1			0.504391	0.518606	0.525363	0.526273	0.618982	0.511359	0.473278	0.484079	0.548817	0.503944	0.453115	0.441303
211	PE	18:0e	17:1			1.31051	1.38582	1.22566	1.22057	1.4747	1.27677	1.31472	1.2723	1.62282	1.29756	1.44566	1.31932
212	PE	18:0e	18:0			0.0390259	0.0374321	0.0241488	0.0314518	0.0424856	0.0302031	0.0225582	0.0231585	0.0383992	0.0384213	0.0272277	0.0318554
213	PE	18:0e	18:1			4.45253	4.67865	4.57416	4.39162	5.3202	4.51359	5.46085	4.70051	5.48624	5.30438	4.94246	5.18202
214	PE	18:0e	18:2			3.90301	3.6533	1.52734	3.95571	4.46863	3.76865	4.57499	5.22371	4.83241	4.59537	5.06568	4.37206
215	PE	18:0e	20:5			0.28938	0.283627	0.264029	0.302374	0.334154	0.296349	0.368987	0.341275	0.367755	0.368816	0.364965	0.335565
216	PE	18:1	18:1			0.982925	1.02335	0.983278	1.00888	1.17015	0.912005	0.88975	0.81941	0.811409	0.78926	0.768519	0.851912
217	PE	18:1	18:2			0.69952	0.715952	0.713955	0.719344	0.797907	0.654898	0.776516	0.719203	0.698921	0.69571	0.698754	0.782111
218	PE	18:1	20:5			0.751064	0.715952	0.727426	0.756712	0.768892	0.720687	0.816192	0.715745	0.741138	0.731388	0.76863	0.751525
219	PE	18:1e	15:0			0.173776	0.170268	0.158956	0.167535	0.196333	0.16836	0.18251	0.178072	0.188568	0.182847	0.202639	0.173463
220	PE	18:1e	16:1			0.230842	0.231307	0.223167	0.236044	0.261133	0.235345	0.193279	0.206425	0.22797	0.210497	0.212314	0.192251
221	PE	18:1e	17:0			0.202493	0.197805	0.16614	0.193382	0.22293	0.186003	0.21085	0.228208	0.228439	0.215849	0.250477	0.211913
222	PE	18:1e	17:1			0.971937	1.00505	0.880064	0.906163	1.03966	0.962887	1.06554	1.06841	1.15389	1.11043	1.18247	1.0355
223	PE	18:1e	18:1			6.28767	6.41618	6.00783	6.15905	6.71115	6.12407	6.27932	6.14878	6.79291	6.3675	6.70853	5.93168
224	PE	18:1e	18:2			2.55465	2.64023	2.48231	2.64128	2.79667	2.4943	3.10703	3.03235	3.21744	3.1937	3.50712	3.02507
225	PE	18:1e	19:1			1.21861	1.2024	1.12703	1.1584	1.25244	1.26193	1.16757	1.28624	0.520644	1.27544	0.634218	1.21464
226	PE	18:1e	20:2			0.537526	0.5645	0.529853	0.516931	0.580296	0.556215	0.663156	0.681168	0.68954	0.664493	0.736379	0.629184
227	PE	18:1e	20:3			0.640613	0.624163	0.597208	0.572984	0.643161	0.639946	0.646152	0.639675	0.69423	0.660033	0.774005	0.624815
228	PE	18:1e	20:4			0.75544	0.730592	0.616021	0.728341	0.693398	0.670415	0.706738	0.633419	0.685274	0.725539	0.842214	0.685932
229	PE	18:1e	20:5			1.28857	1.18864	1.25725	1.27674	1.30564	1.29782	1.51332	1.40381	1.45411	1.52964	1.61786	1.39816
230	PE	18:2	21:0			0.0850469	0.0830687	0.079029	0.0753598	0.102519	0.0828342	0.102024	0.0988903	0.0858407	0.0940993	0.123088	0.105301
231	PE	18:2	23:0			0.0219519	0.0120337	0.0104828	0.0113366	0.0106535	0.0233108	0.0119798	0.0135611	0.0113285	0.0109744	0.0273308	0.0127923
232	PE	18:3	20:5			0.0309111	0.0274721	0.028083	0.0300809	0.0285359	0.0302031	0.0384439	0.031886	0.0317753	0.0356791	0.0354431	0.0357338
233	PE	18:4	18:0			0.144322	0.134929	0.128422	0.136395	0.130567	0.140848	0.129797	0.107535	0.10648	0.111938	0.128463	0.123215
234	PE	19:0	20:3			0.0710565	0.072972	0.0687013	0.0632151	0.0749549	0.0759562	0.0986232	0.0957784	0.102727	0.0954372	0.108038	0.091756
235	PE	19:0	20:4			0.0681647	0.0636333	0.0588423	0.0652632	0.0711154	0.0753502	0.0587801	0.0557564	0.0573524	0.0524053	0.06721	0.0560492
236	PE	19:0	20:5			0.302246	0.286461	0.293272	0.294281	0.304134	0.323846	0.347448	0.30092	0.318633	0.32507	0.384939	0.320611
237	PE	19:1	17:0			1.49837	1.50525	1.41435	1.28604	1.59087	1.44729	1.42822	1.46255	1.36023	1.36903	1.50491	1.54227
238	PE	19:1	19:0			0.213906	0.221211	0.201165	0.206461	0.247109	0.222187	0.22842	0.25587	0.211084	0.227444	0.254239	0.248615
239	PE	19:1	20:3			0.0625886	0.0881171	0.063313	0.0532501	0.0672176	0.0681812	0.0685828	0.0670795	0.081619	0.0709089	0.0892255	0.0738417
240	PE	19:1	20:5			0.162129	0.153968	0.156831	0.145915	0.165027	0.171233	0.197317	0.193463	0.204804	0.209522	0.238462	0.211161
241	PE	19:1	21:0			0.0695838	0.0642521	0.0552305	0.061658	0.0570624	0.0708726	0.0685828	0.0819476	0.0633251	0.069571	0.0817005	0.0808327
242	PE	20:0	17:0			0.0223489	0.0222146	0.018773	0.0197034	0.0216635	0.0223085	0.0236252	0.0250134	0.0215644	0.0234957	0.0287006	0.026475
243	PE	20:0	18:2			0.273917	0.271694	0.258191	0.248812	0.293049	0.28678	0.341781	0.336089	0.350399	0.367924	0.397215	0.396299
244	PE	20:0	18:3			0.0340963	0.0302192	0.031548	0.0284032	0.0293512	0.0337916	0.0276009	0.0293681	0.0245161	0.0304219	0.0317969	0.029504
245	PE	20:0	20:3			0.0445484	0.0468122	0.041859	0.0392369	0.0457378	0.0493416	0.0499007	0.0432213	0.0443354	0.041052	0.0559003	0.0454411
246	PE	20:0	20:4			0.0412349	0.042009	0.0396189	0.0401711	0.042571	0.0463512	0.0406181	0.0343571	0.034058	0.0324291	0.0459504	0.0357124
247	PE	20:0	20:5			0.153894	0.157877	0.14324	0.161307	0.158614	0.163874	0.204615	0.169082	0.171681	0.176157	0.210164	0.178706
248	PE	20:1	21:0			0.0223965	0.0205414	0.0174487	0.0193756	0.016626	0.0224784	0.0235679	0.0272056	0.0206739	0.0238412	0.0300228	0.0273883
249	PE	20:2	18:2			0.386577	0.392397	0.422087	0.379913	0.404273	0.391743	0.38089	0.369974	0.393554	0.355883	0.39614	0.366587
250	PE	20:3	21:0			0.0295603	0.0318548	0.0281373	0.0286963	0.031065	0.0325954	0.0296108	0.0276807	0.0274043	0.0272271	0.0359214	0.026942
251	PE	20:4	21:0			0.0155489	0.0163115	0.0148938	0.0135354	0.0145083	0.017009	0.0139249	0.0120398	0.0124075	0.0112175	0.0131637	0.0121731
252	PE	20:5	18:2			0.129595	0.114736	0.136505	0.136706	0.132017	0.130382	0.17174	0.150064	0.154795	0.155197	0.161788	0.162539
253	PE	20:5	20:4			0.0216044	0.0218489	0.0222917	0.0242167	0.0226029	0.0252862	0.0196813	0.0176226	0.0168475	0.0195255	0.0210129	0.0181305
254	PE	20:5	20:5			0.0419712	0.0353712	0.0389015	0.0435966	0.0359844	0.0427628	0.0476955	0.0425298	0.0403361	0.0468267	0.0433225	0.0413593
255	PE	22:0	18:2			0.0824593	0.0798446	0.0718329	0.0775311	0.0744574	0.077742	0.12468	0.111676	0.0905203	0.103452	0.125225	0.118396
256	PE	22:0	20:4			0.0173637	0.0172961	0.0164651	0.0168152	0.0165252	0.0178817	0.0166723	0.0143736	0.013439	0.013971	0.0198139	0.014539
257	PE	24:0	18:2			0.0082456	0.00804223	0.00704919	0.00791941	0.00667429	0.00896683	0.0089666	0.0160794	0.00863567	0.0082134	0.0172244	0.0151074
258	PE	26:0	18:2			0.00661079	0.00673368	0.00644255	0.00792978	0.00525571	0.00855617	0.0102404	0.00922648	0.00769141	0.00868786	0.011324	0.0109023
259	PE	26:0	20:3			0.00196507	0.00230203	0.00136656	0.0021769	0.00133401	0.00272322	0.00246244	0.00172176	0.00116071	0.00172921	0.00178569	0.00257381
260	PE	26:0	20:5			0.00606386	0.00567819	0.00456028	0.00650164	0.00374725	0.00615414	0.0109027	0.00647643	0.00454862	0.00652769	0.0087252	0.0076551
261	PE	27:0	17:1			0.00822485	0.00780946	0.00659149	0.00776656	0.00710549	0.00831882	0.00854843	0.00974912	0.00754419	0.00834887	0.00938898	0.00950272
262	PE	27:0	18:1			0.00582712	0.0050408	0.00407724	0.0047161	0.00386802	0.00684907	0.0048223	0.00484925	0.00478236	0.00416334	0.00445103	0.00468216
263	PE	27:0	18:2			0.00641395	0.00636513	0.00579275	0.0073372	0.00654501	0.00782225	0.00663742	0.00858529	0.00790736	0.00800503	0.00876131	0.00770099
264	PE	27:0	20:5			0.00471289	0.00371563	0.00454989	0.00612591	0.00466933	0.00481798	0.00583465	0.00365139	0.00472521	0.00504592	0.00439939	0.00459709
265	PG	18:0	18:1			0.168489	0.157212	0.141941	0.14078	0.157637	0.141775	0.34581	0.309744	0.270249	0.319001	0.293975	0.32303
266	PG	20:4	20:4			0.00271701	0.00287008	0.00195266	0.00139433	0.00197767	0.00171715	0.00769334	0.00614659	0.00630837	0.00654649	0.00373688	0.00552912
267	PI	16:0	18:1			0.0916885	0.0626148	0.069014	0.0710869	0.0660795	0.0609999	0.0488933	0.0520221	0.056497	0.0634692	0.0627578	0.0568179
268	PI	16:0	18:2			0.0224739	0.0172429	0.0236897	0.0296651	0.0340674	0.0237381	0.0317129	0.0240039	0.0170513	0.0377662	0.0230944	0.0374594
269	PI	16:0	20:5			0.186214	0.161532	0.174486	0.183458	0.161723	0.178425	0.23382	0.19751	0.18616	0.212334	0.210592	0.202735
270	PI	17:0	14:0			0.267616	0.222972	0.255443	0.260332	0.26934	0.282238	0.264801	0.294435	0.303586	0.298889	0.28617	0.275092
271	PI	17:0	18:2			0.107734	0.106003	0.110481	0.108552	0.113076	0.105157	0.0955467	0.0878512	0.105433	0.102966	0.108425	0.0986817
272	PI	17:0	20:4			0.141881	0.17604	0.177492	0.133055	0.161713	0.153552	0.0776795	0.11178	0.0986685	0.112844	0.120957	0.101952
273	PI	17:1	18:0			0.200569	0.182033	0.182258	0.184922	0.195526	0.206216	0.135585	0.148016	0.166748	0.1616	0.0924277	0.156809
274	PI	18:0	14:0			1.17771	1.1476	1.13891	1.11724	1.28487	1.15831	1.09846	1.2356	1.19756	1.14092	1.15594	1.10312
275	PI	18:0	17:0			0.141544	0.116969	0.118925	0.123922	0.261487	0.143395	0.111016	0.136303	0.140577	0.125133	0.142196	0.128421
276	PI	18:0	18:1			0.48423	0.475185	0.477108	0.45486	0.511981	0.473432	0.366717	0.395597	0.446407	0.419731	0.451474	0.417032
277	PI	18:0	18:2			0.273674	0.267295	0.265726	0.272139	0.299639	0.30298	0.265344	0.292646	0.322019	0.307167	0.318733	0.305193
278	PI	18:0	20:3			0.120341	0.121355	0.116814	0.109993	0.123284	0.127463	0.103736	0.101694	0.112162	0.108687	0.120867	0.0993576
279	PI	18:0	20:4			1.21717	1.27518	1.24676	1.06726	1.34793	1.27235	0.903357	1.04532	0.935802	0.902387	1.13427	0.866441
280	PI	18:0	20:5			5.49579	5.44751	5.85501	5.37969	5.86628	5.55433	6.0884	5.85691	5.93773	5.82089	6.55137	5.59024
281	PI	18:1	18:2			0.182804	0.18057	0.189999	0.189725	0.193171	0.180724	0.186544	0.17517	0.192919	0.193062	0.18841	0.178438
282	PI	18:1	20:5			1.12318	1.08196	1.13999	1.18638	1.18572	1.16082	1.25576	1.17135	1.16649	1.20843	1.11091	1.06117
283	PI	19:0	20:4			0.0518413	0.0397148	0.0473781	0.0359823	0.0545537	0.0620228	0.0306594	0.030445	0.0430179	0.0365903	0.0507629	0.0346685
284	PI	19:0	20:5			0.208591	0.195923	0.201258	0.186843	0.212802	0.228522	0.178354	0.193273	0.18619	0.190917	0.21685	0.177086
285	PI	19:1	14:0			0.0201833	0.0215018	0.0218138	0.000402697	0.0203564	0.021363	0.0200326	0.026257	0.0190013	0.0251477	0.0275566	0.0204793
286	PI	19:1	18:0			0.07507	0.0774918	0.0677757	0.0691657	0.0793099	0.0837611	0.0554209	0.0644242	0.0707317	0.0673742	0.0798469	0.0659449
287	PI	19:1	18:1			0.185669	0.167411	0.178739	0.163788	0.184533	0.195291	0.159245	0.185286	0.219091	0.203788	0.207074	0.19466
288	PI	19:1	18:2			0.0744969	0.0634669	0.0688257	0.0667641	0.0673181	0.0701044	0.089363	0.0921107	0.10618	0.111547	0.119089	0.096654
289	PI	19:1	19:1			0.0979921	0.0994234	0.0949993	0.0989453	0.0887329	0.0351892	0.0891575	0.093708	0.080757	0.102251	0.110202	0.0892191
290	PI	19:1	20:2			0.0235691	0.0187258	0.0162249	0.0143197	0.0160879	0.0142205	0.0227331	0.0257493	0.0223184	0.0198761	0.0210055	0.0166596
291	PI	19:1	20:3			0.0685855	0.0246454	0.0229052	0.0350657	0.0388079	0.0420946	0.0340829	0.0394877	0.0428184	0.0386736	0.04559	0.0350702
292	PI	19:1	20:5			0.459016	0.42986	0.434886	0.439971	0.452302	0.46888	0.656087	0.590999	0.605677	0.677148	0.681654	0.570462
293	PI	20:0	14:0			0.285381	0.248559	0.246998	0.275702	0.267769	0.293164	0.263891	0.306681	0.276667	0.280298	0.303945	0.280499
294	PI	20:0	20:4			0.00824689	0.00857815	0.00747199	0.00738342	0.00848287	0.00965487	0.00672762	0.00775595	0.00736167	0.00644239	0.00753802	0.00646761
295	PI	20:3	20:5			0.0154989	0.017118	0.0176257	0.0148106	0.0186909	0.0248965	0.020021	0.0151306	0.0191601	0.0205549	0.0176942	0.0163415
296	PI	20:5	18:2			0.0383617	0.032788	0.0353114	0.0379913	0.0404293	0.0254651	0.0477998	0.0437277	0.0467807	0.0256412	0.0455735	0.0389686
297	PI	20:5	20:4			0.0158785	0.010761	0.00840446	0.00749266	0.0119008	0.0171949	0.0133127	0.00735916	0.00794322	0.0142193	0.0246188	0.0100971
298	PI	20:5	20:5			0.0151455	0.00780131	0.0163389	0.0143418	0.0136397	0.0110726	0.0150504	0.017128	0.0169914	0.0150523	0.0161144	0.0111558
299	PI	22:0	20:5			0.0174033	0.0200025	0.0137633	0.0202983	0.0131744	0.013737	0.0496425	0.0238296	0.0124787	0.0267826	0.019781	0.0215376
300	PS	16:0	20:4			0.0319931	0.0291944	0.0164136	0.0235603	0.0253339	0.0276844	0.0262744	0.0219083	0.0288518	0.0187677	0.0173072	0.0299212
301	PS	16:0	20:5			0.0862278	0.0765108	0.061688	0.0827652	0.0857729	0.0753566	0.0859295	0.0758625	0.0751722	0.093768	0.0749332	0.0888363
302	PS	17:0	18:2			0.0279027	0.0567166	0.0582015	0.0263638	0.0660709	0.0516322	0.0696657	0.0388147	0.0624063	0.0412813	0.0425759	0.0394773
303	PS	17:0	20:4			0.0558446	0.1086	0.0422398	0.0499182	0.0459168	0.109754	0.0877396	0.0336065	0.0961187	0.0565327	0.0395535	0.033122
304	PS	17:0	20:5			0.273367	0.26034	0.257279	0.262689	0.305183	0.2717	0.331981	0.303713	0.318436	0.357248	0.303551	0.318178
305	PS	17:1	17:0			0.0383235	0.0384477	0.0458043	0.0346623	0.0608438	0.0407099	0.05166	0.0528089	0.056087	0.0675621	0.0525009	0.0597347
306	PS	17:1	18:0			0.138197	0.139949	0.145909	0.123322	0.159715	0.153745	0.14475	0.17183	0.183451	0.16911	0.170389	0.188011
307	PS	17:1	20:0			0.672327	0.57598	0.612278	0.529522	0.70435	0.583477	0.66896	0.666926	0.696677	0.785171	0.71529	0.77583
308	PS	17:1	20:2			0.0226031	0.0277946	0.026227	0.0133877	0.0286264	0.0143946	0.0342795	0.0183466	0.0251695	0.0285234	0.0338734	0.0303713
309	PS	18:0	18:1			0.180585	0.186471	0.176937	0.177084	0.211263	0.1741	0.211755	0.209091	0.201758	0.214561	0.220027	0.228217
310	PS	18:0	18:2			0.137035	0.131875	0.131133	0.144309	0.177461	0.114767	0.155491	0.163788	0.179946	0.189174	0.170389	0.201796
311	PS	18:0	18:3			0.0574852	0.058056	0.0705533	0.049046	0.0760548	0.0511039	0.0308117	0.0453031	0.0482972	0.0474982	0.0381041	0.049396
312	PS	18:0	20:3			0.246455	0.229494	0.18835	0.183423	0.217978	0.19486	0.243415	0.217106	0.216911	0.181352	0.194686	0.186435
313	PS	18:0	20:4			0.409479	0.47163	0.382602	0.414146	0.535581	0.448338	0.361477	0.366273	0.376275	0.0319682	0.454075	0.378767
314	PS	18:0	20:5			1.15255	1.18787	1.13345	1.09518	1.3512	1.08971	1.35428	1.22004	1.28293	1.34328	1.21027	1.25931
315	PS	18:1	18:2			0.0220075	0.0530578	0.0410022	0.0287674	0.0507032	0.0218707	0.0588208	0.0359208	0.0327927	0.0540497	0.0634784	0.0505448
316	PS	18:1	20:5			0.0618402	0.0657455	0.0627962	0.0622507	0.0828152	0.0582498	0.0670045	0.0723777	0.0798461	0.0765704	0.0682512	0.0750513
317	PS	19:0	20:4			0.0916881	0.168482	0.0922427	0.0768303	0.108199	0.0949029	0.0601063	0.0957934	0.0895503	0.101056	0.100061	0.0598672
318	PS	19:1	20:5			0.0205867	0.0112409	0.0126549	0.0189053	0.0175707	0.0205592	0.0143998	0.0136539	0.0232195	0.0136981	0.0179422	0.0128125
319	PS	20:0	18:2			0.0335104	0.0450447	0.042886	0.0320159	0.0443919	0.0470213	0.0669691	0.0524903	0.0523412	0.0608869	0.0444418	0.0677111
320	PS	20:0	20:3			0.0440245	0.0763754	0.0461548	0.0376739	0.0523122	0.0692934	0.043651	0.0129429	0.0395011	0.0451369	0.0777555	0.0600122
321	PS	20:0	20:5			1.21961	0.921502	1.15224	1.11059	1.10063	0.847358	1.37978	1.17891	1.16632	1.25329	1.34683	1.05441
322	PS	20:2e	17:0			0.00959989	0.0128661	0.0113669	0.0085984	0.0137081	0.00746291	0.0186174	0.00871353	0.0130882	0.0133044	0.0169833	0.0123142
323	PS	20:2e	18:1			0.0925648	0.126822	0.117779	0.078244	0.142325	0.0690362	0.183036	0.0779678	0.1277	0.128101	0.155051	0.124
324	PS	20:2e	18:2			0.0516544	0.0707169	0.0697876	0.0469041	0.098839	0.0387414	0.11914	0.0637806	0.0829363	0.103565	0.104493	0.0815298
325	PS	20:2e	19:1			0.0644531	0.0768953	0.0797881	0.0582422	0.0916882	0.0537024	0.104343	0.0640677	0.0930889	0.0917207	0.100229	0.0815609
326	PS	20:2e	20:2			0.0195686	0.0268831	0.0257088	0.0177629	0.0296288	0.0146489	0.0445185	0.0228904	0.0340816	0.0343309	0.039683	0.0306885
327	PS	20:3e	17:1			0.0272182	0.0356297	0.0337439	0.021526	0.038238	0.0242527	0.0502841	0.0236991	0.0371971	0.0378494	0.0501145	0.0369581
328	PS	20:3e	18:2			0.048485	0.0688213	0.061688	0.0431511	0.0752097	0.035946	0.107923	0.0471795	0.0728353	0.0790272	0.100229	0.0762001
329	PS	20:3e	20:2			0.00746736	0.01029	0.00781818	0.00628812	0.0108995	0.00554065	0.0174665	0.00709834	0.0100673	0.0101236	0.0164946	0.0111958
330	PS	20:3e	20:5			0.0256767	0.0344878	0.0348134	0.022208	0.0353852	0.0193847	0.0557518	0.0246833	0.0378876	0.0417657	0.0544101	0.0379395
331	PS	20:5	18:2			0.00528463	0.00260103	0.00288762	0.00411901	0.0052421	0.00270827	0.00432587	0.00564565	0.00761287	0.00373268	0.00441961	0.00770513
332	PS	20:5	21:1			0.871419	0.857914	0.96043	0.87739	1.05644	0.9377	1.46301	1.16771	1.1142	1.25736	1.37025	1.17201
333	PS	22:0	20:3			0.0258125	0.0353748	0.0319262	0.0271168	0.0335789	0.0244692	0.038537	0.0259364	0.0168977	0.0358677	0.0280074	0.0375266
334	PS	22:0	20:5			0.104087	0.130565	0.124327	0.109295	0.115584	0.115086	0.167043	0.152418	0.176289	0.163203	0.155409	0.163323
335	SM	d17:1	21:0			0.0101952	0.0132126	0.0127342	0.0114336	0.0136499	0.0107725	0.00853235	0.00501052	0.0117109	0.00629862	0.00894567	0.00650146
336	SM	d18:1	21:0			1.34317	1.24025	1.48646	1.52376	1.48408	1.50104	1.38443	1.59442	1.37911	1.54529	1.16785	1.45031
337	SM	d18:1	22:0			0.137016	0.122743	0.129936	0.121635	0.127222	0.155075	0.0895338	0.163173	0.129772	0.121054	0.114349	0.118786
338	SM	d19:0	18:1			0.038914	0.0343348	0.0325789	0.027742	0.0398033	0.040284	0.0247533	0.0347276	0.0290981	0.0310655	0.0281234	0.0262192
339	SM	d20:0	18:1			0.283349	0.255626	0.257403	0.279853	0.305566	0.292618	0.200554	0.269181	0.23785	0.231107	0.209805	0.212131
340	SM	t18:0	17:0			0.00824556	0.00646852	0.00826612	0.00766417	0.00830823	0.00757035	0.00878276	0.00936558	0.0084783	0.00780822	0.00840673	0.0082702
341	SM	t18:1	21:0			1.85016	1.46497	1.6147	1.91206	2.0332	1.8311	1.40826	2.19818	2.18792	1.97848	1.79628	1.57777
342	SM	t18:1	23:0			0.324355	0.406751	0.338918	0.303026	0.357489	0.320235	0.339668	0.410954	0.398285	0.408323	0.515821	0.361015
343	SM	t18:1	23:3			0.0243706	0.0357863	0.0329931	0.0258278	0.0373331	0.0200865	0.0563325	0.0172253	0.0346738	0.0364464	0.0434838	0.0318158
344	TG	11:0	17:1	17:1		0.357706	0.324759	0.328883	0.379941	0.359287	0.351177	0.296087	0.273826	0.237794	0.273957	0.217081	0.235301
345	TG	11:0	20:5	22:6		0.00842417	0.00664	0.00666809	0.0100274	0.00857496	0.0107248	0.00598175	0.00616257	0.00454208	0.00618861	0.00618182	0.00437141
346	TG	12:0	14:0	17:1		0.104617	0.132663	0.108482	0.130062	0.168736	0.109904	0.0700897	0.0690474	0.0682603	0.075018	0.071298	0.0615933
347	TG	12:0e	18:1	23:0		0.0709156	0.0644899	0.07451	0.0923605	0.082725	0.0791842	0.0743856	0.106745	0.108876	0.100041	0.0837235	0.0780186
348	TG	12:0e	6:0	20:5		0.53265	0.443196	0.46322	0.567458	0.478818	0.59886	0.420347	0.526276	0.455913	0.450335	0.434764	0.454975
349	TG	12:1e	20:4	23:0		0.107734	0.0602864	0.0900192	0.0555088	0.079439	0.0770534	0.064628	0.0753203	0.0718728	0.0695004	0.0655992	0.0596397
350	TG	13:0	17:1	17:1		1.23855	1.30576	1.34778	1.43861	1.33693	1.3205	1.15096	0.974125	0.905405	1.14195	0.726952	0.998769
351	TG	14:0	17:1	17:1		1.41731	1.35046	1.39372	1.45907	1.49441	1.26447	1.30752	1.17385	1.03767	1.22492	0.87752	1.09052
352	TG	14:0	17:1	18:2		1.03351	0.981213	1.01229	1.11717	1.08668	0.950725	0.90453	0.98028	0.962339	0.990267	0.742196	0.86146
353	TG	14:0	18:3	20:5		0.0571448	0.0497421	0.0557859	0.0683072	0.0643865	0.0699006	0.0434828	0.0535591	0.0476683	0.0532826	0.0442187	0.0300457
354	TG	14:1	14:1	17:1		0.0863011	0.125737	0.0632228	0.132305	0.0668224	0.085071	0.124674	0.191668	0.102734	0.120312	0.155645	0.11648
355	TG	14:1	17:1	17:1		0.973978	0.928795	0.90884	0.988873	0.968708	0.952113	1.01422	1.02029	0.915256	0.996194	0.799519	0.908263
356	TG	14:1e	20:4	23:0		0.0120452	0.0119045	0.00998459	0.00668034	0.0134193	0.0167889	0.00792686	0.0138289	0.012321	0.0109678	0.0127039	0.00910034
357	TG	15:0	10:0	17:1		0.0774708	0.0413991	0.0682276	0.0502595	0.0496794	0.0473334	0.0367396	0.026303	0.0250343	0.0498291	0.0211179	0.0246231
358	TG	15:0	13:0	15:0		0.031686	0.0300232	0.0324326	0.0351098	0.037432	0.0354324	0.0208469	0.0220081	0.0250364	0.0315248	0.0167156	0.0194254
359	TG	15:0	13:0	17:0		0.222864	0.239353	0.243817	0.297447	0.0800682	0.26304	0.192083	0.213408	0.222662	0.242903	0.177781	0.201398
360	TG	15:0	14:0	15:0		0.171268	0.156822	0.175794	0.201692	0.195781	0.176531	0.119132	0.130893	0.138488	0.143081	0.110594	0.122134
361	TG	15:0	14:0	16:1		0.45027	0.422725	0.47892	0.52469	0.523251	0.455961	0.30937	0.326162	0.316603	0.353028	0.251279	0.292361
362	TG	15:0	14:0	17:1		0.881097	0.938863	1.04208	1.08658	0.990835	0.953277	0.66686	0.716777	0.671502	0.835673	0.619781	0.768367
363	TG	15:0	14:0	18:2		0.563989	0.534807	0.608772	0.680336	0.656888	0.57624	0.416038	0.488618	0.487149	0.492353	0.376051	0.415866
364	TG	15:0	15:0	16:1		0.411461	0.376978	0.436911	0.490333	0.40459	0.424716	0.253041	0.292671	0.321925	0.304543	0.211704	0.245356
365	TG	15:0	15:0	17:0		0.515624	0.454457	0.527516	0.546334	0.570868	0.557056	0.469694	0.469444	0.59105	0.55332	0.449148	0.444497
366	TG	15:0	15:0	17:1		2.4982	2.35983	2.57881	2.69918	2.83894	2.5053	2.00693	2.08056	2.22687	2.26731	1.68549	1.94928
367	TG	15:0	16:0	17:0		0.58024	0.62628	0.696279	0.607164	0.756838	0.69635	0.574682	0.622716	0.723602	0.670303	0.589401	0.621982
368	TG	15:0	16:0	17:1		1.98929	1.88414	2.0171	2.06544	2.17053	1.8286	1.77034	1.7582	1.82643	1.78109	1.51323	1.7378
369	TG	15:0	16:0	18:2		0.583059	0.517489	0.65591	0.684466	0.682107	0.581026	0.507195	0.648435	0.643658	0.655062	0.555021	0.58704
370	TG	15:0	16:1	17:0		1.19988	1.15632	1.35276	1.41859	1.4568	1.25278	1.14802	1.0686	1.19192	1.3234	0.994191	1.07722
371	TG	15:0	16:1	17:1		1.76524	1.7657	1.8947	2.03822	2.05969	1.67857	1.24177	1.23489	1.22124	1.28422	0.852085	1.08828
372	TG	15:0	16:1	18:1		0.887181	0.872741	1.00358	1.03983	1.0485	0.838089	0.591712	0.644353	0.675087	0.673788	0.442205	0.516608
373	TG	15:0	17:0	17:0		0.51436	0.463205	0.506718	0.514844	0.574889	0.582302	0.536971	0.519302	0.650466	0.598968	0.570441	0.504923
374	TG	15:0	17:0	17:1		4.31636	4.02527	4.3911	4.43742	4.82865	4.25157	3.97669	3.86706	4.32321	4.11646	3.51628	3.68977
375	TG	15:0	17:0	18:1		1.8404	1.83401	2.03547	2.06604	2.24576	1.94196	1.85929	1.85276	2.12306	2.05741	1.60116	1.7225
376	TG	15:0	17:0	19:0		0.23338	0.200341	0.208769	0.242386	0.257934	0.26558	0.240461	0.255062	0.285357	0.283457	0.281623	0.237204
377	TG	15:0	17:1	17:1		7.74562	7.48334	0.00713499	7.84686	8.34531	7.23755	6.60139	5.83626	6.34639	6.23078	5.26759	5.356
378	TG	15:0	17:1	18:1		4.30937	5.72301	4.56274	6.40496	6.81203	3.89658	4.78979	3.34325	3.68952	5.28135	2.47641	2.99031
379	TG	15:0	18:1	18:1		2.76805	2.95476	3.10581	3.14036	3.39643	2.60595	2.40509	2.3629	2.45365	2.46235	1.82794	2.14494
380	TG	15:0	18:2	20:5		0.483299	0.341333	0.104927	0.603292	0.580936	0.570065	0.476857	0.550464	0.555136	0.562151	0.48017	0.443633
381	TG	15:0	18:3	20:5		0.17806	0.16099	0.177231	0.227269	0.204166	0.223016	0.14306	0.177224	0.161148	0.174966	0.154829	0.136668
382	TG	15:0	20:5	20:5		0.285793	0.251335	0.177231	0.371895	0.330377	0.347054	0.200368	0.249725	0.132956	0.264069	0.228746	0.193382
383	TG	15:0	6:0	18:1		0.0112384	0.00864737	0.0110083	0.0215649	0.0110943	0.0119557	0.00580877	0.00720593	0.00509015	0.0085442	0.00364702	0.00637322
384	TG	15:0	9:0	18:1		0.0219485	0.0193074	0.0201273	0.0269583	0.0216533	0.0228899	0.0105125	0.0140605	0.0129147	0.0147654	0.00723565	0.0108599
385	TG	16:0	14:0	17:0		0.255185	0.232459	0.25312	0.272803	0.273963	0.105618	0.197825	0.220552	0.256991	0.190662	0.19868	0.203281
386	TG	16:0	17:0	18:1		3.98328	3.92674	4.26845	4.9627	5.42251	4.80155	4.29079	4.5556	4.91232	4.52156	4.04904	4.09619
387	TG	16:0	20:4	20:5		0.0849899	0.0680982	0.084404	0.101238	0.0905753	0.0938423	0.0449677	0.0608201	0.0542961	0.0526518	0.0516097	0.0485893
388	TG	16:0	20:5	20:5		0.140353	0.119554	0.140907	0.177683	0.149041	0.161624	0.0870073	0.113987	0.108592	0.114538	0.0971699	0.0875908
389	TG	16:0	6:0	17:1		0.0446668	0.036601	0.0409807	0.0566891	0.0416648	0.051686	0.0327281	0.0434437	0.0389044	0.0407359	0.0305307	0.0356581
390	TG	16:0	6:0	18:1		0.0718742	0.0344084	0.0652601	0.0511762	0.0383466	0.0435634	0.0383974	0.0370175	0.0261458	0.0395094	0.0196592	0.035492
391	TG	16:1	14:1	16:1		0.0960137	0.0937432	0.0979807	0.121096	0.109088	0.103003	0.0796292	0.0792655	0.0215388	0.0783842	0.0646975	0.0673174
392	TG	16:1	14:1	17:1		0.7299	0.680699	0.675347	0.723044	0.749324	0.759061	0.741899	0.820275	0.749884	0.79324	0.748176	0.711102
393	TG	16:1	16:1	18:3		0.387542	0.348133	0.391312	0.46418	0.447308	0.446033	0.326277	0.271207	0.386338	0.417974	0.332722	0.331512
394	TG	16:1	17:1	17:1		3.4332	3.09856	3.25464	3.65709	3.47838	3.12554	2.60199	2.74586	2.81039	2.77628	2.12541	2.32945
395	TG	16:1	18:1	18:1		2.40577	2.663	2.75226	2.8363	2.96405	2.61633	3.0054	3.28855	3.39149	3.15284	2.96313	2.9342
396	TG	16:1	18:2	18:2		1.72075	1.62858	1.77231	1.99722	1.94885	1.90441	1.0102	1.40974	1.33652	1.34627	1.1494	1.12617
397	TG	16:1	18:2	20:5		0.353127	0.324358	0.356216	0.330574	0.235719	0.39717	0.192211	0.210789	0.26974	0.199267	0.139894	0.149993
398	TG	16:1	6:0	17:1		0.0536255	0.0537319	0.055875	0.0645247	0.0605713	0.0629467	0.0540331	0.0611512	0.0540245	0.0616112	0.0486544	0.0468466
399	TG	17:0	17:0	18:1		1.23141	1.19889	1.25811	1.39113	1.41796	1.31551	1.22556	1.30766	1.40782	1.32839	1.11343	1.10661
400	TG	17:0	17:1	17:1		10.1587	10.0676	10.476	10.4558	11.3744	9.71079	9.50724	9.12801	9.51574	9.6071	7.74315	8.65689
401	TG	17:0	17:1	18:1		5.99091	6.15455	6.58912	6.52414	7.22305	5.6562	5.33677	5.28675	5.57886	5.37841	3.994	4.79158
402	TG	17:0	18:2	20:3		1.8554	1.83406	1.96532	2.07985	2.17157	1.85429	1.92628	2.08103	1.98389	2.02506	1.61634	1.7063
403	TG	17:0	19:0	22:0		0.00289858	0.00484038	0.00293675	0.00220015	0.00647503	0.00372269	0.00683594	0.0054415	0.00314587	0.00256006	0.00631998	0.00203909
404	TG	17:0	20:4	20:5		0.718224	0.614752	0.714187	0.825057	0.812951	0.845708	0.470592	0.609544	0.553403	0.58484	0.519878	0.459892
405	TG	17:0	22:0	22:0		0.000974692	0.000746353	0.000925497	0.000727491	0.000900182	0.0010051	0.000476127	0.00138045	0.000818735	0.000861884	0.00191803	0.000822147
406	TG	17:1	17:1	17:1		9.29944	9.2367	9.40751	9.06907	10.0874	8.41214	8.66774	8.09545	8.25708	8.545	7.13905	7.8937
407	TG	18:0	14:0	17:0		0.378184	0.390168	0.443532	0.456983	0.49135	0.424426	0.308976	0.362207	0.420738	0.365665	0.375707	0.334275
408	TG	18:0	15:0	17:0		0.686436	0.64326	0.710363	0.739514	0.784495	0.766521	0.660223	0.663134	0.819419	0.760751	0.65356	0.69151
409	TG	18:0	15:0	17:1		3.27889	3.17914	3.3741	3.29824	3.65518	3.11005	2.75931	2.96046	3.08676	2.99285	2.55284	2.85377
410	TG	18:0	16:0	16:0		0.0563454	0.042208	0.0428639	0.0841204	0.0572817	0.0507785	0.0113728	0.0564177	0.0581675	0.0233979	0.0379684	0.0424893
411	TG	18:0	16:0	17:0		0.454791	0.269922	0.289442	0.479263	0.50659	0.48731	0.31151	0.418828	0.410612	0.383849	0.377983	0.375281
412	TG	18:0	16:0	17:1		0.795973	0.747147	0.784312	0.783687	0.857418	0.669001	0.499785	0.676628	0.708223	0.686831	0.457416	0.68245
413	TG	18:0	16:0	18:1		3.4257	3.29404	3.40423	3.58208	3.82107	3.48281	2.69532	3.26361	3.06343	2.96144	2.68275	2.79107
414	TG	18:0	17:0	17:0		0.427925	0.388544	0.410271	0.449199	0.462466	0.519201	0.31554	0.413024	0.401678	0.391965	0.377485	0.349115
415	TG	18:0	17:0	18:1		2.41316	2.33608	2.68182	2.83866	3.31203	3.08104	2.03849	2.45314	2.43648	2.53995	2.35111	2.35272
416	TG	18:0	17:0	20:0		0.0268654	0.0201426	0.0222513	0.0320534	0.0252174	0.0383709	0.0074744	0.0276579	0.0195583	0.0194917	0.017361	0.0163645
417	TG	18:0	17:1	17:1		2.96168	2.90283	3.01708	2.96057	3.24676	2.75557	2.57107	2.64415	2.47011	2.55846	2.02149	2.43631
418	TG	18:0	17:1	18:0		0.679253	0.628263	0.629884	0.670734	0.723771	0.681524	0.447485	0.65514	0.560292	0.545876	0.495214	0.549184
419	TG	18:0	17:1	18:1		8.75329	8.71174	9.15977	9.03562	10.2268	8.72013	7.5712	8.55235	8.28357	8.26219	6.82449	7.50769
420	TG	18:0	17:1	18:2		0.568019	0.665062	0.759172	0.666187	0.784347	0.65856	0.720713	0.966227	0.900842	0.869261	0.901001	0.90442
421	TG	18:0	17:1	19:0		1.88913	1.83998	1.86793	2.0616	2.13431	2.05949	1.28599	1.88951	1.54305	1.54612	1.42217	1.47507
422	TG	18:0	17:1	20:4		0.643409	0.631734	0.32814	0.684563	0.740565	0.690348	0.524972	0.629683	0.572546	0.479536	0.542564	0.455017
423	TG	18:0	17:1	20:5		0.637413	0.630023	0.668551	0.67078	0.746118	0.666534	0.562602	0.682036	0.609079	0.620467	0.529315	0.573632
424	TG	18:0	17:1	21:0		0.543127	0.399045	0.415844	0.578479	0.3192	0.572551	0.313682	0.287294	0.429812	0.430897	0.347806	0.419226
425	TG	18:0	17:1	22:0		0.0775254	0.0771219	0.0765357	0.0896975	0.0848312	0.0927326	0.0464423	0.0721286	0.0560691	0.0596167	0.0555956	0.0519942
426	TG	18:0	18:0	20:0		0.0119949	0.0102712	0.0120029	0.0126095	0.0131431	0.014695	0.00692526	0.0105876	0.0097499	0.00866116	0.0102159	0.00904013
427	TG	18:0	18:0	20:3		0.00152623	0.00133309	0.000726471	0.00176306	0.001702	0.00315731	0.00169622	0.00170511	0.00171938	0.00160223	0.00168441	0.00159744
428	TG	18:0	18:0	20:5		0.164593	0.168632	0.164246	0.166664	0.174654	0.182924	0.128838	0.171854	0.139221	0.134303	0.141029	0.140405
429	TG	18:0	18:0	21:0		0.00431257	0.00378732	0.00259598	0.00388938	0.00150901	0.00454753	0.00442636	0.00342977	0.00513261	0.00331494	0.00465709	0.00358592
430	TG	18:0	20:0	20:5		0.0562609	0.0541729	0.0522919	0.0588146	0.0627346	0.00129049	0.0407847	0.0571951	0.0442026	0.0490877	0.048774	0.0485893
431	TG	18:0	20:3	20:5		0.14963	0.145027	0.15477	0.159777	0.0783254	0.16413	0.105831	0.121774	0.111551	0.112432	0.106433	0.0994537
432	TG	18:0	20:4	20:5		0.143944	0.135008	0.136345	0.155645	0.162961	0.166636	0.074249	0.169169	0.0844026	0.089589	0.0829915	0.0840157
433	TG	18:0	20:5	20:5		0.234919	0.217371	0.231628	0.280988	0.27284	0.281903	0.156237	0.210789	0.173156	0.191166	0.161257	0.154218
434	TG	18:0	6:0	20:4		0.0134637	0.0106648	0.016882	0.00617456	0.0138074	0.0095966	0.00786015	0.0109699	0.0139209	0.0148478	0.00834092	0.0127938
435	TG	18:0e	15:0	18:1		0.0944028	0.0842159	0.103165	0.113623	0.116727	0.0995945	0.0928429	0.127671	0.14025	0.119057	0.11738	0.099111
436	TG	18:0e	16:0	18:1		0.109147	0.128123	0.11502	0.152823	0.13037	0.101919	0.101106	0.144937	0.173938	0.134686	0.133359	0.126648
437	TG	18:0e	17:1	17:1		0.236613	0.239207	0.240582	0.252087	0.279057	0.250847	0.171399	0.232407	0.238545	0.222218	0.192898	0.182048
438	TG	18:0e	17:1	18:0		0.0638418	0.0442414	0.0557898	0.0564337	0.055279	0.0672443	0.0416775	0.0687194	0.0483229	0.061089	0.0512921	0.0530616
439	TG	18:0e	17:1	18:1		0.666077	0.645302	0.721297	0.776083	0.810994	0.728876	0.525255	0.691518	0.68941	0.651006	0.524845	0.520161
440	TG	18:0e	18:0	18:1		0.0697142	0.0809897	0.0745624	0.0878665	0.101694	0.0809265	0.0660719	0.0894071	0.0840402	0.0864944	0.0756011	0.0757106
441	TG	18:0e	18:1	18:1		0.280286	0.277023	0.303633	0.356401	0.340214	0.302862	0.233622	0.3368	0.305143	0.303081	0.24181	0.251183
442	TG	18:0e	18:1	20:4		0.0418964	0.0387192	0.0398331	0.0417349	0.0851928	0.0469838	0.0347192	0.0456487	0.0415922	0.0408254	0.0400779	0.000131305
443	TG	18:0e	18:2	19:1		0.169082	0.166934	0.186005	0.205231	0.206022	0.259351	0.170459	0.240327	0.221013	0.228428	0.190937	0.182007
444	TG	18:0e	19:1	20:3		0.0116412	0.00961187	0.010511	0.0120522	0.0124727	0.0126543	0.010855	0.0142316	0.0140613	0.0129604	0.0129875	0.0103516
445	TG	18:1	17:1	17:1		9.54509	9.57471	10.0658	9.7844	11.0417	8.50637	8.43836	8.13604	8.11074	8.63525	6.0214	7.37167
446	TG	18:1	17:1	18:1		3.7061	3.99538	4.26584	4.10442	4.55274	3.2934	3.08997	3.08372	3.02455	3.1843	2.12126	2.75975
447	TG	18:1	18:1	18:1		7.33063	7.55566	7.96523	7.3267	8.79604	6.97765	6.75375	7.00744	6.8205	7.19151	5.00811	6.25489
448	TG	18:1	18:1	18:2		1.57647	1.66721	1.73005	1.90673	1.93611	1.408	1.36393	1.52306	1.30192	1.39276	1.02533	1.20646
449	TG	18:1	18:2	20:5		1.32872	1.24479	1.35117	1.57022	1.5628	1.41578	0.980923	1.33589	1.10333	1.23286	0.846929	0.814156
450	TG	18:2	11:1	14:4		0.00579029	0.00397423	0.00438829	0.00925884	0.00411732	0.00642789	0.00432587	0.0058032	0.0040225	0.00629706	0.00447863	0.00517751
451	TG	18:2	13:0	17:1		0.519154	0.504299	0.55268	0.636303	0.629119	0.563755	0.439126	0.496716	0.485466	0.49566	0.391245	0.409435
452	TG	18:2	17:1	17:1		4.47433	4.37327	4.71341	4.82549	5.06347	4.43804	4.26217	4.75591	4.62768	4.82438	3.75629	4.03643
453	TG	18:2	17:1	18:2		2.27436	2.20766	2.42155	2.57571	2.70982	2.48073	2.0915	2.6852	2.47115	2.65687	2.02278	2.19381
454	TG	18:3	14:1	17:1		0.181052	0.157084	0.170212	0.212118	0.204166	0.196705	0.153308	0.171854	0.156449	0.183066	0.148969	0.13878
455	TG	18:3	17:1	17:1		0.113868	0.116497	0.116165	0.12975	0.132336	0.119777	0.0899354	0.103784	0.102327	0.105304	0.0854491	0.0911659
456	TG	18:3	17:1	18:2		1.191	1.13944	1.26863	1.45999	1.42723	1.3155	1.02267	1.29826	1.1868	1.26843	0.996203	1.01884
457	TG	18:3	17:1	20:5		0.375572	0.34134	0.384293	0.46418	0.447308	0.466079	0.267715	0.334309	0.306286	0.325631	0.300584	0.25351
458	TG	18:3	18:2	20:5		0.175067	0.154028	0.172844	0.22176	0.20231	0.228028	0.112315	0.165141	0.137829	0.158927	0.141407	0.124805
459	TG	18:3	20:5	20:5		0.0839425	0.0713248	0.0784378	0.102753	0.0931738	0.112009	0.0501965	0.0673989	0.0586468	0.0686903	0.0629525	0.052002
460	TG	18:4	18:0	18:0		0.0167586	0.0200389	0.021759	0.0173551	0.0213446	0.0179165	0.0203923	0.0178567	0.0226234	0.0207367	0.0236308	0.0206383
461	TG	18:4	20:5	20:5		0.0136463	0.0118026	0.0126518	0.0177683	0.0147556	0.0176659	0.00828242	0.0116538	0.00990208	0.0127498	0.0120234	0.00978287
462	TG	19:0	20:4	20:5		0.124043	0.143499	0.139503	0.242421	0.156094	0.149095	0.197021	0.145002	0.127039	0.127984	0.198499	0.0992912
463	TG	19:1	11:1	14:4		0.00216081	0.00129999	0.00150546	0.00303837	0.00149782	0.00263689	0.0018091	0.00234438	0.00187154	0.00244937	0.00206736	0.00174077
464	TG	19:1	17:1	17:1		6.53107	6.40352	6.72646	6.13479	7.16127	5.96031	5.86498	5.70518	5.86926	6.20044	4.93604	5.50217
465	TG	19:1	17:1	18:0		1.85523	1.73197	1.82475	1.83178	2.00429	1.89173	1.42823	1.69154	1.56256	1.68463	1.36279	1.49157
466	TG	19:1	17:1	18:2		3.23193	3.20953	3.35151	3.38832	3.69344	3.13219	3.68096	3.8935	3.84589	3.83943	3.08136	4.14381
467	TG	19:1	17:1	19:1		2.19937	2.10557	2.22833	0.0105733	2.41261	2.16736	1.91136	2.10774	2.0359	2.17064	1.71818	1.83607
468	TG	19:1	18:0	20:3		0.131375	0.266619	0.279007	0.27961	0.311817	0.29819	0.23425	0.307457	0.108766	0.272169	0.260884	0.242134
469	TG	19:1	18:0	21:0		0.179516	0.168587	0.172974	0.199689	0.202256	0.201684	0.117274	0.173165	0.14405	0.146079	0.140409	0.140191
470	TG	19:1	18:1	20:3		0.815484	0.456818	0.491333	0.548201	0.545679	0.451044	0.537521	0.519589	0.494234	0.544338	0.431026	0.429016
471	TG	19:1	18:2	19:1		1.87034	1.47231	1.96529	2.02473	2.26434	1.52851	1.95552	2.21527	2.08827	2.18703	1.77699	1.49013
472	TG	19:1	18:2	20:4		0.815484	1.25498	0.849304	0.896681	1.54424	0.830673	0.790595	1.33992	0.805741	1.2928	0.69002	1.04816
473	TG	19:1	18:2	20:5		0.996536	0.934015	0.998459	1.14048	1.1489	1.09879	0.725758	1.07409	0.953663	0.853769	0.879067	0.801155
474	TG	19:1	18:2	22:0		0.240865	0.225818	0.240359	0.166632	0.274644	0.271848	0.180021	0.273861	0.224452	0.160175	0.140221	0.212833
475	TG	19:1	19:1	20:2		0.233423	0.234353	0.277252	0.345725	0.283976	0.265615	0.236342	0.292688	0.241896	0.348312	0.215513	0.214508
476	TG	19:1	20:3	20:4		0.106387	0.108855	0.110199	0.120108	0.128068	0.115016	0.119008	0.119089	0.110681	0.12037	0.100573	0.0949036
477	TG	19:1	20:4	20:5		0.173571	0.163707	0.175476	0.199722	0.207878	0.212993	0.0788503	0.149029	0.137655	0.141431	0.122502	0.107579
478	TG	19:1	20:5	20:5		0.236416	0.20888	0.235138	0.282365	0.278408	0.294432	0.193884	0.244355	0.214052	0.246248	0.207951	0.175507
479	TG	19:1	20:5	22:0		0.0215467	0.022756	0.0249176	0.0265836	0.0283976	0.0305708	0.0208734	0.0328939	0.0257559	0.029161	0.0264665	0.0240509
480	TG	19:1	6:0	17:1		0.0511208	0.0463029	0.0485483	0.0635924	0.0550549	0.0587184	0.0413333	0.0437278	0.0382296	0.0414085	0.0337706	0.0374713
481	TG	20:0	20:5	20:5		0.021846	0.0261524	0.0210571	0.0258949	0.0257991	0.0245569	0.0169413	0.0212132	0.0177507	0.0191166	0.0171843	0.0164131
482	TG	20:3	17:1	17:1		1.63089	1.56737	1.66519	1.7079	1.81883	1.71641	1.51624	1.61107	1.66883	1.6151	1.38751	1.40721
483	TG	20:3	20:5	20:5		0.166089	0.159292	0.155647	0.201099	0.187461	0.214246	0.0830334	0.117075	0.109114	0.110326	0.0996276	0.0869408
484	TG	20:5	17:1	18:2		1.10726	0.993453	1.11252	1.29061	1.21757	1.23661	0.937001	1.16673	0.944961	1.24258	0.869614	0.978287
485	TG	20:5	17:1	20:4		0.730195	0.647018	0.721207	0.882907	0.837079	0.778052	0.487324	0.620285	0.565585	0.612381	0.535002	0.461517
486	TG	20:5	17:1	20:5		0.527147	0.468366	0.512916	0.628228	0.574077	0.614297	0.399271	0.468436	0.422535	0.468196	0.384521	0.360764
487	TG	20:5	18:2	20:5		0.315719	0.305678	0.310593	0.439387	0.393483	0.432251	0.242616	0.304772	0.271481	0.314291	0.247651	0.238884
488	TG	20:5	20:4	20:5		0.0704798	0.0464592	0.0272666	0.064526	0.0338389	0.0741706	0.032104	0.0448297	0.0352617	0.0245563	0.0427533	0.0312268
489	TG	22:0	18:2	20:5		0.0417468	0.029379	0.0329895	0.0356744	0.0354506	0.0324501	0.0334643	0.0373245	0.0346312	0.0377473	0.0332722	0.0308762
490	TG	22:0	20:3	20:5		0.00810995	0.0048399	0.00570297	0.00577126	0.00673747	0.00894571	0.00380657	0.00699498	0.00616052	0.00536238	0.00722158	0.0038514
491	TG	27:0	17:1	17:1		0.169082	0.162858	0.170036	0.169419	0.191173	0.174153	0.106458	0.155742	0.136436	0.143375	0.122502	0.127567
492	TG	27:0	18:2	19:1		0.0100252	0.00613054	0.0120377	0.0179061	0.00814807	0.00823156	0.00757131	0.0112511	0.0107548	0.00941252	0.0133656	0.0100266
493	TG	27:0	19:1	19:1		0.0101	0.00928921	0.0100197	0.00988966	0.0114147	0.011464	0.00623273	0.00951909	0.00837065	0.00858629	0.00699472	0.00615898
494	TG	4:0	18:0	19:1		0.02286	0.0210208	0.0259333	0.0276582	0.0244555	0.0265344	0.0205723	0.023738	0.0198033	0.0210195	0.0181804	0.0186453
495	TG	4:0	18:1	18:2		0.0257009	0.0208488	0.0217196	0.0390889	0.0231536	0.0271593	0.0252543	0.0359542	0.0258921	0.0278213	0.0211269	0.025468
496	TG	6:0	14:0	17:1		0.0242776	0.0195752	0.0216344	0.0300732	0.0230519	0.0267213	0.0207264	0.0251533	0.022678	0.0233527	0.021783	0.0213068
497	TG	6:0	17:1	18:2		0.0306455	0.0276491	0.0308519	0.0450172	0.0324428	0.0333039	0.0284017	0.0338112	0.0272915	0.0307457	0.0234043	0.0264516
498	TG	6:0	18:1	18:2		0.0215165	0.0183072	0.0167068	0.0261457	0.018706	0.0261611	0.0304909	0.0312591	0.0258976	0.0283137	0.0277503	0.0264496
499	TG	9:0	17:1	17:1		0.148922	0.155096	0.163422	0.199632	0.173396	0.145248	0.107341	0.126522	0.0797616	0.0842703	0.0943807	0.112639
