# Supplementary material for: Lipid droplets and peroxisomes are co-regulated to drive lifespan extension in response to mono-unsaturated fatty acids
Source: Nat Cell Biol. 2023 May 1;25(5):672–84. doi: 10.1038/s41556-023-01136-6 (PMC10185472; doi:10.1038/s41556-023-01136-6)
Supplement: Source Data Fig. 1 — Statistical source data Fig. 1. [file 41556_2023_1136_MOESM3_ESM.xlsx]

## Sheet: Source Data Figure 1
Experiment	Description	associated Figure		Strain/Treatment	Number	Mean	SD				Blinded/Randomized	Comments	Experimenter
SRS lipid droplet number	intestine/ ash-2 RNAi/ fat-2 RNAi	Fig. 1b, Fig. 1c, Ext. Data Fig. 1e	Replicate 1	Strain/Treatment	# Values	Mean	SD	P-value Mann Whitney test (nonparametric/unpaired/two tailed)			Not blinded		KP/YY
				N2/Control	18	17.83	17.92
				N2/fat-7 RNAi	30	11.93	13.38	p=0.3268 vs N2/Control
				N2/ash-2 RNAi	27	47.11	17.41	p<0.0001 vs N2/Control
				N2/fat-2 RNAi	19	47.68	15.73	p<0.0001 vs N2/Control
			Replicate 2	Strain/Treatment	# Values	Mean	SD	P-value Mann Whitney test (nonparametric/unpaired/two tailed)			Not blinded	Pictures were taken at lower resolution (20x) and only large lipid droplets were counted	KP/YY
				N2/Control	48	1.458	2.873
				N2/fat-7 RNAi	52	0.9423	1.984	p=0.5716 vs N2/Control
				N2/ash-2 RNAi	59	12.69	3.949	p<0.0001 vs N2/Control
				N2/fat-2 RNAi	54	9.611	4.236	p<0.0001 vs N2/Control
			Replicate 3a	Strain/Treatment	# Values	Mean	SD	P-value Mann Whitney test (nonparametric/unpaired/two tailed)			Not blinded		KP/SM
				LIU1/Control	31	2.387	4.232
				LIU1/ash-2 RNAi	30	11.87	10.22	p<0.0001 vs LIU1/Control
			Replicate 3b	Strain/Treatment	# Values	Mean	SD	P-value Mann Whitney test (nonparametric/unpaired/two tailed)			Not blinded		KP/SM
				LIU1/Control	30	2.533	4.674
				LIU1/fat-2 RNAi	31	17	10.04	p<0.0001 vs LIU1/Control
Lipid droplet number	intestine/ ash-2 RNAi/ fat-2 RNAi	Fig. 1e, Fig. 1f	Replicate 1	Strain/Treatment	# Worms	Mean	SD	P-value Mann Whitney test (nonparametric/unpaired/two tailed)			Blinded	LIU1 not backcrossed to N2/ABR	LM/AH
				LIU1/Control	17	71.94	41.98
				LIU1/fat-7 RNAi	12	44.67	21.72	p=0.0654 vs LIU1/Control
				LIU1/ash-2 RNAi	17	146.3	44.17	p<0.0001 vs LIU1/Control
				LIU1/fat-2 RNAi	13	110.7	36.22	p=0.0228 vs LIU1/Control
			Replicate 2	Strain/Treatment	# Worms	Mean	SD	P-value Mann Whitney test (nonparametric/unpaired/two tailed)			Blinded		LM/AH
				LIU1/Control	8	72.75	27.46
				LIU1/fat-7 RNAi	8	101.3	37.68	p=0.1116 vs LIU1/Control
				LIU1/ash-2 RNAi	11	167	43.91	p=0.0001 vs LIU1/Control
				LIU1/fat-2 RNAi	10	170.3	53.51	p=0.0003 vs LIU1/Control
			Replicate 3	Strain/Treatment	# Worms	Mean	SD	P-value Mann Whitney test (nonparametric/unpaired/two tailed)			Blinded	ABR161 used to count lipid droplets in last intestinal cell	AH
				ABR161/Control	29	118.8	38.01
				ABR161/ash-2 RNAi	20	191.2	47.4	p<0.0001 vs ABR161/Control
				ABR161/fat-2 RNAi	29	156.6	39.18	p=0.0009 vs ABR161/Control
Lipid droplet number	males/ ash-2 RNAi	Fig. 1g, Ext. Data Fig. 1g	Replicate 1	Strain/Treatment	# Worms	Mean	SD	P-value Mann Whitney test (nonparametric/unpaired/two tailed)			Blinded		KP
				LIU1 male/Control	22	41.23	21.49
				LIU1 male/ash-2 RNAi	22	59.27	22.27	p=0.008 vs LIU1 male/Control
			Replicate 2	Strain/Treatment	# Worms	Mean	SD	P-value Mann Whitney test (nonparametric/unpaired/two tailed)			Blinded		AH
				LIU1 male/Control	17	39.12	12.66
				LIU1 male/ash-2 RNAi	16	58.63	20.05	p=0.0014 vs LIU1 male/Control
Lipid droplet number	hypodermis/ ash-2 RNAi/ fat-2 RNAi	Fig. 1h, Ext Data Fig. 1h	Replicate 1	Strain/Treatment	# Worms	Mean	SD	P-value Mann Whitney test (nonparametric/unpaired/two tailed)			Blinded	LIU2 was not backcrossed to N2/ABR	KP
				LIU2/Control	21	51.48	20.21
				LIU2/ash-2 RNAi	22	51.55	23.35	p=0.9281 vs LIU2/Control
				LIU2/fat-2 RNAi	23	50.91	21.6	p=0.8752 vs LIU2/Control
			Replicate 2	Strain/Treatment	# Worms	Mean	SD	P-value Mann Whitney test (nonparametric/unpaired/two tailed)			Blinded		KP
				LIU2/Control	17	56.82	16.9
				LIU2/ash-2 RNAi	26	61.19	14.48	p=0.2098 vs LIU2/Control
				LIU2/fat-2 RNAi	25	56.92	15.22	p=0.6894 vs LIU2/Control
