# Supplementary material for: Lipid droplets and peroxisomes are co-regulated to drive lifespan extension in response to mono-unsaturated fatty acids
Source: Nat Cell Biol. 2023 May 1;25(5):672–84. doi: 10.1038/s41556-023-01136-6 (PMC10185472; doi:10.1038/s41556-023-01136-6)
Supplement: Source Data Fig. 2 — Statistical source data Fig. 2. [file 41556_2023_1136_MOESM4_ESM.xlsx]

## Sheet: Source Data Figure 1
Experiment	Description	associated Figure		Strain/Treatment	Number	Mean	SD				Blinded/Randomized	Comments	Experimenter
Lipid droplet number	Oleic acid/ Elaidic acid	Fig. 2b, Fig. 2c	Replicate 1	Strain/Treatment	# Worms	Mean	SD	P-value Mann Whitney test (nonparametric/unpaired/two tailed)			Blinded		KP
				LIU1/Control	31	111.1	43.72
				LIU1/Oleic acid	29	166.2	33.77	p<0.0001 vs LIU1/Control
				LIU1/Elaidic acid	28	41.61	18.1	p<0.0001 vs LIU1/Control
			Replicate 2	Strain/Treatment	# Worms	Mean	SD	P-value Mann Whitney test (nonparametric/unpaired/two tailed)			Blinded	Double marker strain ABR161 in the last intestinal cell	KP
				ABR161/Control	43	149.1	40.6
				ABR161/Oleic acid	35	183.3	41.3	p=0.0006 vs ABR161/Control
				ABR161/Elaidic acid	41	110.6	67.58	p=0.0012 vs ABR161/Control
			Replicate 3	Strain/Treatment	# Worms	Mean	SD	P-value Mann Whitney test (nonparametric/unpaired/two tailed)			Not blinded	Double marker strain ABR161 in the last intestinal cell	KP
			Both fatty acids are heated to 55°C	ABR161/Control	26	66.77	32.43
				ABR161/Oleic acid	28	91.93	19.85	p=0.0008 vs ABR161/Control
				ABR161/Elaidic acid	23	64.48	35.87	p=0.6159 vs ABR161/Control
			Replicate 4	Strain/Treatment	# Worms	Mean	SD	P-value Mann Whitney test (nonparametric/unpaired/two tailed)			Not blinded	Double marker strain ABR161 in the last intestinal cell	KP
			Both fatty acids are heated to 55°C	ABR161/Control	27	72.04	31.19
				ABR161/Oleic acid	29	90.59	29.72	p=0.0287 vs ABR161/Control
				ABR161/Elaidic acid	22	69.73	43.61	p=0.5733 bs ABR161/Control
Lifespan	Oleic acid/ Elaidic acid	Fig. 2d	Replicate 1	Strain/Treatment	# Worms	# Censored	Median	p-value Log-rank (Mantel-Cox) test			Not blinded		KP
				N2/Control	134	7	20
				N2/Oleic acid	128	11	27	p<0.0001 vs N2/Control
				N2/Eleaidc acid	131	19	20	p=0.1595 vs N2/Control
			Replicate 2	Strain/Treatment	# Worms	# Censored	Median	p-value Log-rank (Mantel-Cox) test			Not blinded		KP
				N2/Control	121	8	22
				N2/Oleic acid	120	15	24	p<0.0001 vs N2/Control
				N2/Eleaidc acid	130	18	19	p=0.0001 vs N2/Control
			Replicate 3	Strain/Treatment	# Worms	# Censored	Median	p-value Log-rank (Mantel-Cox) test			Not blinded		KP
				N2/Control	98	8	21
				N2/Oleic acid	94	5	22	p=0.0264 vs N2/Control
				N2/Eleaidc acid	95	10	21	p=0.0043 vs N2/Control
