# Supplementary material for: Lipid droplets and peroxisomes are co-regulated to drive lifespan extension in response to mono-unsaturated fatty acids
Source: Nat Cell Biol. 2023 May 1;25(5):672–84. doi: 10.1038/s41556-023-01136-6 (PMC10185472; doi:10.1038/s41556-023-01136-6)
Supplement: Source Data Fig. 3 — Statistical source data Fig. 3. [file 41556_2023_1136_MOESM5_ESM.xlsx]

## Sheet: Sheet1
Experiment	Description	associated Figure		Strain/Treatment	Number	Mean	SD				Blinded/Randomized	Comments	Experimenter
Lipid droplet number	ash-2 RNAi/ lpin-1 RNAi	Fig. 3b, Ext. Data Fig. 2b	Replicate 1	Strain/Treatment	# Worms	Mean	SD	P-value Mann Whitney test (nonparametric/unpaired/two tailed)			Blinded	RNAi initiated at adult day 1 for all conditions	LMM/AH
				LIU1/Control	16	84.81	41.18
				LIU1/ash-2 RNAi	20	149.1	53.3	p=0.0006 vs LIU1/Control
				LIU1/lpin-1 RNAi	23	45.7	19.87	p=0.0011 vs LIU1/Control
				LIU1/ash-2, lpin-1 RNAi	19	48.26	26.76	p=0.7880 vs LIU1/lpin-1 RNAi
			Replicate 2	Strain/Treatment	# Worms	Mean	SD	P-value Mann Whitney test (nonparametric/unpaired/two tailed)			Blinded	RNAi initiated at adult day 1 for all conditions	LMM/AH
				LIU1/Control	12	119	39.1
				LIU1/ash-2 RNAi	13	190.8	69.21	p=0.0039 vs LIU1/Control
				LIU1/lpin-1 RNAi	13	45.92	30.99	p<0.0001 vs LIU1/Control
				LIU1/ash-2, lpin-1 RNAi	12	62.17	31.09	p=0.1813 vs LIU1/lpin-1 RNAi
			Replicate 3	Strain/Treatment	# Worms	Mean	SD	P-value Mann Whitney test (nonparametric/unpaired/two tailed)			Blinded	RNAi initiated at adult day 1 for all conditions	KP
				ABR161/Control	21	65.86	20.17
				ABR161/ash-2 RNAi	15	103.2	38.93	p=0.0008 vs ABR161/Control
				ABR161/lpin-1 RNAi	15	22.8	12.01	p<0.0001 vs ABR161/Control
				ABR161/ash-2, lpin-1 RNAi	15	38.67	20.79	p=0.0115 vs ABR161/lpin-1 RNAi
Lipid droplet number	Oleic acid/ lpin-1 RNAi	Fig. 3c, Ext. Dat. Fig. 2d	Replicate 1	Strain/Treatment	# Worms	Mean	SD	P-value Mann Whitney test (nonparametric/unpaired/two tailed)			Blinded	RNAi and oleic acid supplementation started at adult day 1	AH
				LIU1/Control	35	98.34	68.42
				LIU1/Control + Oleic acid	29	148	60.55	p=0.0040 vs LIU1/Control
				LIU1/lpin-1 RNAi	35	57.83	36.5
				LIU1/lpin-1 RNAi + Oleic acid	32	54.28	30.57	p=0.8638 vs LIU1/lpin-1 RNAi
			Replicate 2	Strain/Treatment	# Worms	Mean	SD	P-value Mann Whitney test (nonparametric/unpaired/two tailed)			Blinded	RNAi and oleic acid supplementation started at adult day 1	KP
				LIU1/Control	20	63.3	47.36
				LIU1/Control + Oleic acid	20	103.6	48.84	p= 0.0082 vs LIU1/Control
				LIU1/lpin-1 RNAi	14	14.21	8.79
				LIU1/lpin-1 RNAi + Oleic acid	15	16	11.31	p=0.7551 vs LIU1/lpin-1 RNAi
			Replicate 3	Strain/Treatment	# Worms	Mean	SD	P-value Mann Whitney test (nonparametric/unpaired/two tailed)			Blinded	RNAi and oleic acid supplementation started at adult day 1	KP
				ABR161/Control	21	65.86	20.17
				ABR161/Control + Oleic acid	21	82.57	25.98	p= 0.0576 vs ABR161/Control
				ABR161/lpin-1 RNAi	15	22.8	12.01	p<0.0001 vs ABR161/Control
				ABR161/lpin-1 RNAi + Oleic acid	16	31.75	27.53	p=0.4629 vs ABR161/lpin-1 RNAi
Lifespan	ash-2 RNAi/ lpin-1 RNAi	Fig. 3d	Replicate 1	Strain/Treatment	# Worms	# Censored	Median	p-value Log-rank (Mantel-Cox) test	Interaction hazard ratio (exponential coefficient)	p-value interaction (Cox proportional hazard test)	Blinded/Randomized	RNAi initiated at adult day 1 for all conditions	KP
				N2/Control	96	12	21		lpin-1 and ash-2 RNAi = 1.7164	p=0.0142
				N2/ash-2 RNAi	97	9	28	p<0.0001 vs N2/Control
				N2/lpin-1 RNAi	102	4	18	p=0.0008 vs N2/Control
				N2/ash-2, lpin-1 RNAi	101	7	21	p<0.0001 vs N2/ash-2 RNAi, p<0.0001 vs N2/lpin-1 RNAi
			Replicate 2	Strain/Treatment	# Worms	# Censored	Median	p-value Log-rank (Mantel-Cox) test	Interaction hazard ratio (exponential coefficient)	p-value interaction (Cox proportional hazard test)	Blinded/Randomized	RNAi initiated at adult day 1 for all conditions	LM
				N2/Control	108	19	19		lpin-1 and ash-2 RNAi = 1.4451	p=0.0934
				N2/ash-2 RNAi	108	21	24	p<0.0001 vs N2/Control
				N2/lpin-1 RNAi	109	16	17	p<0.0001 vs N2/Control
				N2/ash-2, lpin-1 RNAi	110	17	19	p<0.0001 vs N2/Control, p<0.0001 vs N2/ash-2 RNAi
			Replicate 3	Strain/Treatment	# Worms	# Censored	Median	p-value Log-rank (Mantel-Cox) test	Interaction hazard ratio (exponential coefficient)	p-value interaction (Cox proportional hazard test)	Blinded/Randomized	RNAi started at adult day 1 for all conditions	KP
				N2/Control	98	8	21		lpin-1 and ash-2 RNAi = 1.9673	p=0.00213
				N2/ash-2 RNAi	97	18	26	p<0.0001 vs N2/Control
				N2/lpin-1 RNAi	102	7	21
				N2/ash-2, lpin-1 RNAi	82	7	21	p=0.0032 vs N2/Control
Lifespan	Oleic acid/ lpin-1 RNAi	Fig. 3e	Replicate 1	Strain/Treatment	# Worms	# Censored	Median	p-value Log-rank (Mantel-Cox) test	Interaction hazard ratio (exponential coefficient)	p-value interaction (Cox proportional hazard test)	Blinded/Randomized	RNAi and oleic acid supplementation started at adult day 1	KP
				N2/Control	121	8	22		lpin-1 RNAi and oleic acid = 2.8252	p=2.53e-07
				N2/Control + Oleic acid	105	22	26	p<0.0001 vs N2/control
				N2/lpin-1 RNAi	125	2	19
				N2/lpin-1 RNAi + Oleic acid	122	6	19	p = 0.6256 vs N2/lpin-1 RNAi
			Replicate 2	Strain/Treatment	# Worms	# Censored	Median	p-value Log-rank (Mantel-Cox) test	Interaction hazard ratio (exponential coefficient)	p-value interaction (Cox proportional hazard test)	Blinded/Randomized	RNAi and oleic acid supplementation started at adult day 1	KP
				N2/Control	155	20	24		lpin-1 RNAi and oleic acid = 1.9836	p=8.08e-05
				N2/Control + Oleic acid	152	26	26	p<0.0001 vs N2/control
				N2/lpin-1 RNAi	151	14	19	p<0.0001 vs N2/control
				N2/lpin-1 RNAi + Oleic acid	148	4	19	p=0.0518 vs N2/lpin-1 RNAi, p<0.0001 vs N2/control + Oleic acid
			Replicate 3	Strain/Treatment	# Worms	# Censored	Median	p-value Log-rank (Mantel-Cox) test	Interaction hazard ratio (exponential coefficient)	p-value interaction (Cox proportional hazard test)	Blinded/Randomized	RNAi and oleic acid supplementation started at adult day 1	KP
				N2/Control	132	31	21		lpin-1 RNAi and oleic acid = 2.7800	p=1.37e-07
				N2/Control + Oleic acid	136	14	26	p<0.0001 vs N2/control
				N2/lpin-1 RNAi	103	5	21	p=0.0016 vs N2/control
				N2/lpin-1 RNAi + Oleic acid	132	1	19	p=0.3573 vs N2/lpin-1 RNAi, p<0.0001 vs N2/control + Oleic acid
Lifespan	ash-2 RNAi/ seip-1(gk5008)	Fig. 3g	Replicate 1	Strain/Treatment	# Worms	# Censored	Median	p-value Log-rank (Mantel-Cox) test	Interaction hazard ratio (exponential coefficient)	p-value interaction (Cox proportional hazard test)	Blinded/Randomized	VC3933 was not backcrossed to N2 ABR	KP
				N2/Control	90	7	21		seip-1(gk5008) and ash-2 RNAi = 4.4379	p=5.36e-10
				N2/ash-2 RNAi	64	9	28	p<0.0001 vs N2/Control
				seip-1(gk5008)/Control	97	4	21	p=0.4560 vs N2/Control
				seip-1(gk5008)/ash-2 RNAi	100	1	24	p=0.1875 vs seip-1(gk5008)/Control, p<0.0001 vs N2/ash-2 RNAi
			Replicate 2	Strain/Treatment	# Worms	# Censored	Median	p-value Log-rank (Mantel-Cox) test	Interaction hazard ratio (exponential coefficient)	p-value interaction (Cox proportional hazard) test	Blinded/Randomized	VC3933 was not backcrossed to N2 ABR	KP
				N2/Control	99	24	21		seip-1(gk5008) and ash-2 RNAi = 3.0606	p=9.86e-07
				N2/ash-2 RNAi	103	26	26	p<0.0001 vs N2/Control
				seip-1(gk5008)/Control	101	20	21	p=0.013 vs N2/Control
				seip-1(gk5008)/ash-2 RNAi	101	5	23	p=0.0321 seip-1(gk5008)/Control, p<0.0001 vs N2/ash-2 RNAi
			Replicate 3	Strain/Treatment	# Worms	# Censored	Median	p-value Log-rank (Mantel-Cox) test	Interaction hazard ratio (exponential coefficient)	p-value interaction (Cox proportional hazard) test	Blinded/Randomized		AH
				N2/Control	105	20	20		seip-1(gk5008) and ash-2 RNAi = 2.3088	p=0.000257
				N2/ash-2 RNAi	105	26	25	p<0.0001 vs N2/Control
				seip-1(gk5008)/Control	105	12	20	p=0.2259 vs N2/Control
				seip-1(gk5008)/ash-2 RNAi	105	19	22	p=0.0001 seip-1(gk5008)/Control, p<0.0001 vs N2/ash-2 RNAi
Lifespan	fat-2 RNAi/ seip-1(gk5008)	Fig. 3h	Replicate 1	Strain/Treatment	# Worms	# Censored	Median	p-value Log-rank (Mantel-Cox) test	Interaction hazard ratio (exponential coefficient)	p-value interaction (Cox proportional hazard) test	Blinded/ Randomized	VC3933 was not backcrossed to N2 ABR	KP
				N2/Control	100	26	22		seip-1(gk5008) and fat-2 RNAi= 5.9346	p=9.07e-12
				N2/fat-2 RNAi	96	43	29	p<0.0001 vs N2/Control
				seip-1(gk5008)/Control	90	13	24	p=0.0066 vs N2/Control
				seip-1(gk5008)/fat-2 RNAi	103	4	24	p=0.1013 vs seip-1(gk5008)/Control
			Replicate 2	Strain/Treatment	# Worms	# Censored	Median	p-value Log-rank (Mantel-Cox) test	Interaction hazard ratio (exponential coefficient)	p-value interaction (Cox proportional hazard) test	Blinded/ Randomized		KP
				N2/Control	95	11	22		seip-1(gk5008) and fat-2 RNAi = 2.0333	p=0.002752
				N2/fat-2 RNAi	79	25	24	p=0.0003 vs N2/Control
				seip-1(gk5008)/Control	98	4	22
				seip-1(gk5008)/fat-2 RNAi	96	6	22	p=0.8516 vs seip-1(gk5008)/Control
Lipid droplet number	hosl-1 RNAi	Fig. 3i	Replicate 1	Strain/Treatment	# Worms	Mean	SD	p-value Log-rank (Mantel-Cox) test			Blinded		AH
				LIU1/Control	28	83.82	49.81
				LIU1/hosl-1 RNAi	25	139.4	57.86	p= 0.0005 vs LIU1/Control
			Replicate 2	Strain/Treatment	# Worms	Mean	SD	p-value Log-rank (Mantel-Cox) test			Blinded		AH
				LIU1/Control	31	106.3	66.85
				LIU1/hosl-1 RNAi	27	155.3	51.26	p=0.0032 vs LIU1/Control
			Replicate 3	Strain/Treatment	# Worms	Mean	SD	p-value Log-rank (Mantel-Cox) test			Blinded		KP
				ABR161/Control	21	65.86	20.17
				ABR161/hosl-1 RNAi	15	101.3	24.22	p=0.0001 vs ABR161/Control
Lifespan	hosl-1 RNAi	Fig. 3j	Replicate 1	Strain/Treatment	# Worms	# Censored	Median	p-value Log-rank (Mantel-Cox) test			Blinded/Randomized		KP
				N2/Control	94	26	19
				N2/hosl-1 RNAi	101	15	22	p<0.0001 vs N2/Control
			Replicate 2	Strain/Treatment	# Worms	# Censored	Median	p-value Log-rank (Mantel-Cox) test			Blinded/Randomized		KP
				N2/Control	94	22	20
				N2/hosl-1 RNAi	102	18	22	p=0.0023 vs N2/Control
			Replicate 3	Strain/Treatment	# Worms	# Censored	Median	p-value Log-rank (Mantel-Cox) test			Blinded/Randomized		KP
				N2/Control	95	11	22
				N2/hosl-1 RNAi	94	19	26	p<0.0001 vs N2/Control
