# Supplementary material for: Lipid droplets and peroxisomes are co-regulated to drive lifespan extension in response to mono-unsaturated fatty acids
Source: Nat Cell Biol. 2023 May 1;25(5):672–84. doi: 10.1038/s41556-023-01136-6 (PMC10185472; doi:10.1038/s41556-023-01136-6)
Supplement: Source Data Fig. 4 — Statistical source data Fig. 4. [file 41556_2023_1136_MOESM6_ESM.xlsx]

## Sheet: Sheet1
Experiment	Description	associated Figure		Strain/Treatment	Number	Mean	SD				Blinded/Randomized	Comments	Experimenter
Lipid droplet number	Biosorter adult day 1	Fig. 4b, Fig. 4c	Replicate 1	Strain/Treatment	# Worms	Mean	SD	P-value Mann Whitney test (nonparametric/unpaired/two tailed)			Blinded		KP
				LIU1/Sorted low fluorescence	15	28.13	15.86
				LIU1/Sorted high fluorescence	15	56.73	31.38	p=0.0073 vs LIU1/Sorted low fluorescence
			Replicate 2	Strain/Treatment	# Worms	Mean	SD	P-value Mann Whitney test (nonparametric/unpaired/two tailed)			Blinded		JM/KP/AH
				LIU1/Sorted low fluorescence	30	24.77	12.87
				LIU1/Sorted high fluorescence	29	62.83	31.21	p<0.0001 vs LIU1/Sorted low fluorescence
Lifespan	Biosorted adult day 1	Fig. 4d	Replicate 1	Strain/Treatment	# Worms	# Censored	Median	p-value Log-rank (Mantel-Cox) test			Blinded/Randomized		KP
				LIU1/Sorted low fluorescence	117	35	26
				LIU1/Sorted high fluorescence	116	28	28	p=0.0486 vs LIU1/Sorted low fluorescence
			Replicate 2	Strain/Treatment	# Worms	# Censored	Median	p-value Log-rank (Mantel-Cox) test			Blinded/Randomized		KP
				LIU1/Sorted low fluorescence	131	29	21
				LIU1/Sorted high fluorescence	253	81	21	p=0.0072 vs LIU1/Sorted low fluorescence
Lipid droplet number	Manually sorted adult day 6	Fig. 4e, Ext .Data Fig. 3b	Replicate 1	Strain/Treatment	# Worms	Mean	SD	P-value Mann Whitney test (nonparametric/unpaired/two tailed)			Blinded		AH
				LIU1/Sorted low fluorescence	30	44.77	30.4
				LIU1/Sorted high fluorescence	30	90.03	56.69	p=0.0008 vs LIU1/Sorted low fluorescence
			Replicate 2	Strain/Treatment	# Worms	Mean	SD	P-value Mann Whitney test (nonparametric/unpaired/two tailed)			Blinded		KP
				LIU1/Sorted low fluorescence	30	37.83	26.27
				LIU1/Sorted high fluorescence	29	168.3	61.85	p<0.0001 vs LIU1/sorted low fluorescence
			Replicate 3	Strain/Treatment	# Worms	Mean	SD	P-value Mann Whitney test (nonparametric/unpaired/two tailed)			Not blinded		KP/NH
				LIU1/Sorted low fluorescence	11	22	7.183
				LIU1/Sorted high fluorescence	31	145.3	35.43	p <0.0001 vs LIU1/Sorted low fluorescence
Lifespan	Manually sorted adult day 6	Fig. 4f	Replicate 1	Strain/Treatment	# Worms	# Censored	Median	p-value Log-rank (Mantel-Cox) test			Blinded/ Randomized		KP
				LIU1/Sorted low fluorescence	195	37	21
				LIU1/Sorted high fluorescence	210	26	28	p<0.0001 vs LIU1/sorted low fluorescence
			Replicate 2	Strain/Treatment	# Worms	# Censored	Median	p-value Log-rank (Mantel-Cox) test			Blinded/ Randomized		KP
				LIU1/Sorted low fluorescence	180	6	19
				LIU1/Sorted high fluorescence	207	17	23	p<0.0001 vs LIU1/sorted low fluorescence
			Replicate 3	Strain/Treatment	# Worms	# Censored	Median	p-value Log-rank (Mantel-Cox) test			Blinded/ Randomized		AH
				LIU1/Sorted low fluorescence	214	12	21
				LIU1/Sorted high fluorescence	211	15	23	p<0.0001 vs LIU1/sorted low fluorescence
