# Supplementary material for: Lipid droplets and peroxisomes are co-regulated to drive lifespan extension in response to mono-unsaturated fatty acids
Source: Nat Cell Biol. 2023 May 1;25(5):672–84. doi: 10.1038/s41556-023-01136-6 (PMC10185472; doi:10.1038/s41556-023-01136-6)
Supplement: Source Data Fig. 5 — Statistical source data Fig. 5. [file 41556_2023_1136_MOESM7_ESM.xlsx]

## Sheet: Sheet1
Experiment	Description	associated Figure
Lipidomics	Fatty acyl chain abundance (all lipids)	Fig. 5c		Biological replicate 1	Biological replicate 2	Biological replicate 3	Biological replicate 4	Biological replicate 5	Biological replicate 6	Biological replicate 1	Biological replicate 2	Biological replicate 3	Biological replicate 4	Biological replicate 5	Biological replicate 6	Mean ASH	Mean EV	CV ASH	CV EV	Fold change EV vs ASH	p-value Ev vs. ASH	FDR EV vs ASH
				ASH10	ASH14	ASH18	ASH2	ASH22	ASH6	EV1	EV13	EV17	EV21	EV5	EV9	ASH	EV	cvASH	cvEV	FC_EVvsASH	pval_EVvsASH	FDR_EVvsASH
			Saturated fatty acids (SFAs)	81.7196	79.5211	79.0817	82.5755	91.0838	82.252	75.6704	82.253	80.8935	79.9756	76.6902	75.5618	82.7056	78.5074	0.0526104	0.0368757	1.05348	0.132035	0.176046
			Monounsaturated fatty acids (MUFAs)	155.165	157.858	162.322	165.082	181.274	151.439	146.961	151.895	152.888	155.336	129.409	137.503	162.19	145.665	0.0650331	0.0698135	1.11344	0.025974	0.0519481
			Polyunsaturated fatty acids (PUFAs)	144.3	137.61	139.724	149.168	157.963	145.03	143.035	155.819	147.531	152.139	146.643	137.679	145.632	147.141	0.0500795	0.0437357	0.989746	0.699134	0.699134
			ASH = ash-2 RNAi
			EV = empty vector control
Lipidomics	MUFA/PUFA ratio phospholipids	Fig. 5d		Biological replicate 1	Biological replicate 2	Biological replicate 3	Biological replicate 4	Biological replicate 5	Biological replicate 6	Biological replicate 1	Biological replicate 2	Biological replicate 3	Biological replicate 4	Biological replicate 5	Biological replicate 6	Mean ASH	Mean EV	CV ASH	CV EV	Fold change EV vs ASH	p-value Ev vs. ASH	FDR EV vs ASH
				ASH10	ASH14	ASH18	ASH2	ASH22	ASH6	EV1	EV13	EV17	EV21	EV5	EV9	ASH	EV	cvASH	cvEV	FC_EVvsASH	pval_EVvsASH	FDR_EVvsASH
			MUFA to PUFA ratio	0.903206	0.955555	0.967032	0.924798	0.946355	0.875624	0.850871	0.824384	0.861948	0.852525	0.742096	0.840113	0.928762	0.828656	0.0372494	0.0534633	1.1208	0.0021645	0.00865801
Lipidomics	Ether lipid abundance	Fig. 5e		Biological replicate 1	Biological replicate 2	Biological replicate 3	Biological replicate 4	Biological replicate 5	Biological replicate 6	Biological replicate 1	Biological replicate 2	Biological replicate 3	Biological replicate 4	Biological replicate 5	Biological replicate 6	Mean ASH	Mean EV	CV ASH	CV EV	Fold change EV vs ASH	p-value Ev vs. ASH	FDR EV vs ASH
			Class	ASH10	ASH14	ASH18	ASH2	ASH22	ASH6	EV1	EV13	EV17	EV21	EV5	EV9	ASH	EV	cvASH	cvEV	FC_ASHvsEV	pval_ASHvsEV	FDR_ASHvsEV
			All	28.86	28.8096	25.6612	28.6451	31.9677	28.5527	31.1532	31.2634	32.6181	32.189	32.4169	29.9412	28.7494	31.597	0.0694969	0.0320115	0.909877	0.0151515	0.0454545
Lipidomics	Peroxidation index	Fig. 5g		Biological replicate 1	Biological replicate 2	Biological replicate 3	Biological replicate 4	Biological replicate 5	Biological replicate 6	Biological replicate 1	Biological replicate 2	Biological replicate 3	Biological replicate 4	Biological replicate 5	Biological replicate 6	Mean ASH	Mean EV	CV ASH	CV EV	Fold change EV vs ASH	p-value Ev vs. ASH	FDR EV vs ASH
				ASH10	ASH14	ASH18	ASH2	ASH22	ASH6	EV1	EV13	EV17	EV21	EV5	EV9	ASH	EV	cvASH	cvEV	FC_EVvsASH	pval_EVvsASH	FDR_EVvsASH
			Peroxidation index	129.307	123.401	125.002	126.546	122.517	130.524	133.317	132.931	127.822	130.452	142.949	130.263	126.216	132.956	0.0253795	0.0397808	0.949311	0.025974	0.025974
