# Supplementary material for: Lipid droplets and peroxisomes are co-regulated to drive lifespan extension in response to mono-unsaturated fatty acids
Source: Nat Cell Biol. 2023 May 1;25(5):672–84. doi: 10.1038/s41556-023-01136-6 (PMC10185472; doi:10.1038/s41556-023-01136-6)
Supplement: Source Data Fig. 6 — Statistical source data Fig. 6. [file 41556_2023_1136_MOESM8_ESM.xlsx]

## Sheet: Sheet1
Experiment	Description	associated Figure		Strain/Treatment	Number	Mean	SD				Blinded/Randomized	Comments	Experimenter
MDA levels	Young/ Middle aged/ ash-2 RNAi	Fig. 6a	Replicate 1-4 merged	Strain/Treatment	# plates	Normalized mean	SD	P-value Mann Whitney test (nonparametric/unpaired/two tailed)			Not blinded		KP
			Data is normalized within each experiment to N2/Control/adult day 5	N2/Control/adult day 1	4	0.41	0.2635
				N2/Control/adult day 5	13	1	0.1314	p=0.0008 vs N2/Control/no supplementation
				N2/ash-2 RNAi/adult day 5	11	0.7401	0.273	p=0.0154 vs N2/Control/no supplementation
MDA levels	Oleic acid/ lpin-1 RNAi	Fig. 6c, Fig. 6f	Replicate 1+2 merged	Strain/Treatment	# Plates	Normalized mean	SD	P-value Mann Whitney test (nonparametric/unpaired/two tailed)	2way ANOVA		Not blinded		KP
				N2/Control/no supplementation	10	1	0.1224
				N2/Control/Oleic acid	9	0.8466	0.1142	p=0.0350 vs N2/Control/No supplementation
				N2/Control/Elaidic acid	6	1.378	0.1404	p=0.0002 vs N2/Control/No supplementation
				N2/lpin-1 RNAi/No supplementation	8	1.454	0.1914	p<0.0001 vs N2/Control/No supplementation
				N2/lpin-1 RNAi/Oleic acid	8	1.202	0.1635	p=0.0207 vs N2/lpin-1 RNAi/No supplementation
Propidium iodide staining	ash-2 RNAi	Fig. 6d, Fig. 6e	Replicate 1	Strain/Treatment	# Worms	Mean	SD	P-value Mann Whitney test (nonparametric/unpaired/two tailed)			Not blinded		NH
				N2/Control/Adult day 1/No heat shock	32	674.9	108.1
				N2/Control/Adult day 12/No heat shock	40	1451	531.7	p < 0.0001 vs N2/Control/Adult day 1/No heat shock
				N2/Control/Adult day 12/Heat shocked	40	2605	1682	p < 0.0001 vs N2/Control/Adult day 12/No heat shock
				N2/ash-2 RNAi/Adult day 12/No heat shock	55	923.3	474	p < 0.0001 vs N2/Control/Adult day 12/No heat shock
			Replicate 2	Strain/Treatment	# Worms	Mean	SD	P-value Mann Whitney test (nonparametric/unpaired/two tailed)			Not blinded		NH
				N2/Control/Adult day 12/No heat shock	43	740.4	574.1
				N2/Control/Adult day 12/heat shocked	59	1294	626.4	p < 0.0001 vs N2/Control/Adult day 12/No heat shock
				N2/ash-2 RNAi/Adult day 12/No heat shock	53	586.3	222.9	p = 0.1535 vs N2/Control/Adult day 12/No heat shock
			Replicate 3	Strain/Treatment	# Worms	Mean	SD	P-value Mann Whitney test (nonparametric/unpaired/two tailed)			Not blinded		NH
				N2/Control/Adult day 1/No heat shock	56	142.6	14.41
				N2/Control/Adult day 12/No heat shock	61	411.6	128.5	p < 0.0001 vs N2/Control/Adult day 1/No heat shock
				N2/Control/Adult day 12/Heat shock	71	661.4	472.1	p < 0.0001 vs N2/Control/Adult day 12/No heat shock
				N2/ash-2 RNAi/Adult day 12/No heat shock	71	263.2	68.18	p < 0.0001 vs N2/Control/Adult day 12/No heat shock
MDA levels	seip(gk5008)	Fig. 6g	Replicate 1+2 merged	Strain/Treatment	# plates	Normalized mean	SD	P-value Mann Whitney test (nonparametric/unpaired/two tailed)			Not blinded		KP
			Data is normalized within each experiment to N2/Control/adult day 5	N2/Control	8	1	0.1539
				seip-1(gk5008)/Control	8	1.072	0.2442	p = 0.7984 vs N2/Control
MDA levels	Salinazid	Fig. 6h	Replicate 1-3 merged	Strain/Treatment	# plates	Normalized mean	SD	P-value Mann Whitney test (nonparametric/unpaired/two tailed)			Not blinded		KP, NH
			Data is normalized within each experiment to N2/Control/adult day 5	N2/Control/DMSO	9	0.9999	0.1173
				N2/Control/Salinazid	9	0.8201	0.1731	p = 0.0315 vs N2/Control/DMSO
Lifespan	Salinazid/ash-2 RNAi	Fig. 6i	Replicate 1	Strain/Treatment	# Worms	# Censored	Median	p-value Log-rank (Mantel-Cox) test	Interaction hazard ratio (exponential coefficient)	p-value interaction (Cox proportional hazard) test	Blinded/ Randomized	Experiment was performed at room temperature	AH
				N2/DMSO/Control	111	17	18		ash-2 RNAi and Salinazid = 2.7013	p (ash-2 RNAi and Salinazid) = 2.10e-06
				N2/Salinazid/Control	111	17	20	p<0.0001vs N2/DMSO/Control
				N2/DMSO/ash-2 RNAi	110	13	22	p<0.0001vs N2/DMSO/Control
				N2/Salinazid/ash-2 RNAi	111	19	25	p=0.7992 vs N2/DMSO/ash-2 RNAi
			Replicate 2	Strain/Treatment	# Worms	# Censored	Median	p-value Log-rank (Mantel-Cox) test			Blinded/ Randomized	Experiment was performed at room temperature	AH
				N2/DMSO/Control	105	5	19
				N2/Salinazid/Control	110	8	21	p<0.0001vs N2/DMSO/Control
			Replicate 3	Strain/Treatment	# Worms	# Censored	Median	p-value Log-rank (Mantel-Cox) test	Interaction hazard ratio (exponential coefficient)	p-value interaction (Cox proportional hazard) test	Blinded/ Randomized	Experiment was performed at room temperature	AH
				N2/DMSO/Control	105	15	18		ash-2 RNAi and Salinazid = 2.3051	p (ash-2 RNAi and Salinazid) = 0.000133
				N2/Salinazid/Control	105	23	20	p<0.0001 vs N2/DMSO/Control
				N2/DMSO/ash-2 RNAi	105	21	25	p<0.0001 vs N2/DMSO/Control
				N2/Salinazid/ash-2 RNAi	105	19	25	p=0.8203 vs N2/DMSO/ash-2 RNAi
			Replicate 4	Strain/Treatment	# Worms	# Censored	Median	p-value Log-rank (Mantel-Cox) test	Interaction hazard ratio (exponential coefficient)	p-value interaction (Cox proportional hazard) test	Blinded/ Randomized		KP
				N2/DMSO/Control	77	21	26		ash-2 RNAi and Salinazid =2.2380	p (ash-2 RNAi and Salinazid) = 0.001512
				N2/Salinazid/Control	93	33	28	p = 0.0006 vs N2/DMSO/Control
				N2/DMSO/ash-2 RNAi	98	35	28
				N2/Salinazid/ash-2 RNAi	98	25	28	p = 0.3281 vs N2/DMSO/ash-2 RNAi
