# Supplementary material for: Lipid droplets and peroxisomes are co-regulated to drive lifespan extension in response to mono-unsaturated fatty acids
Source: Nat Cell Biol. 2023 May 1;25(5):672–84. doi: 10.1038/s41556-023-01136-6 (PMC10185472; doi:10.1038/s41556-023-01136-6)
Supplement: Source Data Fig. 7 — Statistical source data Fig. 7. [file 41556_2023_1136_MOESM10_ESM.xlsx]

## Sheet: Sheet1
Experiment	Description	associated Figure
GO-Terms		Fig. 7b	GO term/Coexpression predicted GO term	Combined score Greer 2010	Combined score Han 2017	Annotation
			peroxisomal part (GO:0044439)	23.1828	6.45145	Peroxisome
			response to cadmium ion (GO:0046686)	6.35688	13.1269	Response to Ions
			stress response to cadmium ion (GO:1990170)	17.7133	10.6118	Response to Ions
			transition metal ion homeostasis (GO:0055076)	5.70178	7.00416	Response to Ions
			copper ion binding (GO:0005507)	8.72076	17.6424	Response to Ions
			heme binding (GO:0020037)	18.7764	8.92327	Response to Ions
			metal ion transmembrane transporter activity (GO:0046873)	17.9079	10.3005	Response to Ions
			cellular response to superoxide (GO:0071451)	5.44487	5.75936	Response to ROS
			removal of superoxide radicals (GO:0019430)	5.37071	5.66649	Response to ROS
			negative regulation of endopeptidase activity (GO:0010951)	18.7492	12.7477	Amino acid metabolism
			negative regulation of peptidase activity (GO:0010466)	16.7436	8.80542	Amino acid metabolism
			regulation of endopeptidase activity (GO:0052548)	20.9262	12.248	Amino acid metabolism
			serine-type endopeptidase inhibitor activity (GO:0004867)	15.0092	6.3008	Amino acid metabolism
			glutamate metabolic process (GO:0006536)	7.9007	11.3118	Amino acid metabolism
			hexose metabolic process (GO:0019318)	9.65505	8.72231	Metabolism
			phosphate-containing compound metabolic process (GO:0006796)	9.11103	5.10343	Metabolism
			transferase activity, transferring hexosyl groups (GO:0016758)	9.7638	5.07101	Metabolism
			dicarboxylic acid biosynthetic process (GO:0043650)	6.05971	12.4863	Enzymatic activity
			carboxylic ester hydrolase activity (GO:0052689)	6.62175	10.9199	Enzymatic activity
			cysteine-type peptidase activity (GO:0008234)	5.86466	8.09896	Enzymatic activity
			ether hydrolase activity (GO:0016803)	12.594	5.1671	Enzymatic activity
			glucuronosyltransferase activity (GO:0015020)	5.74388	5.5902	Enzymatic activity
			oxidoreductase activity, acting on paired donors, with incorporation or reduction of molecular oxygen, reduced flavin or flavoprotein as one donor, and incorporation of one atom of oxygen (GO:0016712)	12.1318	15.6067	Enzymatic activity
			UDP-glycosyltransferase activity (GO:0008194)	16.6939	8.37165	Enzymatic activity
			steroid hydroxylase activity (GO:0008395)	12.1095	15.5795	Lipid metabolism
			defense response to bacterium (GO:0042742)	6.22453	8.67356	Bacerial defense
			drug catabolic process (GO:0042737)	14.3335	9.32008	Drug
			exogenous drug catabolic process (GO:0042738)	13.2285	8.59524	Drug
Experiment	Description	associated Figure		Strain/Treatment	Number	Mean	SD				Blinded/Randomized	Comments	Experimenter
Peroxisome number	ash-2 RNAi/ fat-2 RNAi	Fig. 7c, Fig. 7d	Replicate 1	Strain/Treatment	# Worms	Mean	SD	P-value Mann Whitney test (nonparametric/unpaired/two tailed)			Blinded	Also shown in Extended Data 5e Replicate I	AH
				VS15/Control	39	227.4	72.53
				VS15/ash-2 RNAi	38	329	96.36	p<0.0001 vs VS15/Control
				VS15/fat-2RNAi	40	328.1	80.29	p<0.0001 vs VS15/Control
			Replicate 2	Strain/Treatment	# Worms	Mean	SD	P-value Mann Whitney test (nonparametric/unpaired/two tailed)			Blinded		AH
				VS15/Control	35	173.2	63.13
				VS15/ash-2 RNAi	42	320.1	75.28	p<0.0001 vs VS15/Control
				VS15/fat-2RNAi	38	278.9	79.36	p<0.0001 vs VS15/Control
			Replicate 3	Strain/Treatment	# Worms	Mean	SD	P-value Mann Whitney test (nonparametric/unpaired/two tailed)			Blinded	VS15 not backcrossed to N2 ABR, also listed in Extended Data 5e Replicate II	AH
				VS15/Control	23	72.57	42.77
				VS15/ash-2 RNAi	22	113.2	61.91	p=0.0418 vs VS15/Control
				VS15/fat-2RNAi	19	117.3	66.74	p=0.0502 vs V15/Control
Peroxisome number	Oleic acid	Fig. 7e	Replicate 1	Strain/Treatment	# Worms	Mean	SD	P-value Mann Whitney test (nonparametric/unpaired/two tailed)			Blinded		AH
				ABR161/Control	40	291.1	81.97
				ABR161/Oleic acid	37	335.8	73.3	p=0.0228 vs ABR161/Control
			Replicate 2	Strain/Treatment	# Worms	Mean	SD	P-value Mann Whitney test (nonparametric/unpaired/two tailed)			Blinded		AH
				ABR161/Control	40	223.8	63.31
				ABR161/Oleic acid	38	248.9	51.76	p=0.0407 vs ABR161/Control
			Replicate 3	Strain/Treatment	# Worms	Mean	SD	P-value Mann Whitney test (nonparametric/unpaired/two tailed)			Blinded	Worms were imaged at adult day 3	AH
				ABR161/Control	35	180.8	55.12
				ABR161/Oleic acid	35	243.8	55.84	p<0.0001 vs ABR161/Control
Lifespan	ash-2 RNAi/ prx-5 RNAi	Fig. 7f	Replicate 1	Strain/Treatment	# Worms	# Censored	Median	p-value Log-rank (Mantel-Cox) test	Interaction hazard ratio (exponential coefficient)	p-value interaction (Cox proportional hazard) test	Blinded/ Randomized		KP
				N2/Control	94	22	20		prx-5 and ash-2 RNAi = 2.9712	p=4.02e-06
				N2/ash-2 RNAi	95	22	25	p<0.0001 vs N2/Control
				N2/prx-5 RNAi	95	10	20	p=0.9621 vs N2/Control
				N2/ prx-5, ash-2 RNAi	94	13	20	p=0.2550 vs N2/prx-5 RNAi
			Replicate 2	Strain/Treatment	# Worms	# Censored	Median	p-value Log-rank (Mantel-Cox) test	Interaction hazard ratio (exponential coefficient)	p-value interaction (Cox proportional hazard) test	Blinded/ Randomized		KP
				N2/Control	71	10	20		prx-5 and ash-2 RNAi = 4.8386	p=1.89e-10
				N2/ash-2 RNAi	97	30	27	p<0.0001 vs N2/Control
				N2/prx-5 RNAi	102	16	22	p=0.7964 vs N2/Control
				N2/ prx-5, ash-2 RNAi	102	20	22	p=0.4825 vs N2/prx-5 RNAi
			Replicate 3	Strain/Treatment	# Worms	# Censored	Median	p-value Log-rank (Mantel-Cox) test	Interaction hazard ratio (exponential coefficient)	p-value interaction (Cox proportional hazard) test	Blinded/ Randomized		NH
				N2/Control	68	6	20		prx-5 and ash-2 RNAi = 6.49817	p=4.85e-13
				N2/ash-2 RNAi	95	13	27	p<0.0001 vs N2/Control
				N2/prx-5 RNAi	90	14	20	p=0.5355 vs N2/Control
				N2/ prx-5, ash-2 RNAi	103	10	22	p=0.0002 vs N2/prx-5 RNAi
