# Supplementary material for: Lipid droplets and peroxisomes are co-regulated to drive lifespan extension in response to mono-unsaturated fatty acids
Source: Nat Cell Biol. 2023 May 1;25(5):672–84. doi: 10.1038/s41556-023-01136-6 (PMC10185472; doi:10.1038/s41556-023-01136-6)
Supplement: Source Data Fig. 8 — Statistical source data Fig. 8. [file 41556_2023_1136_MOESM11_ESM.xlsx]

## Sheet: Sheet1
Experiment	Description	associated Figure		Strain/Treatment	Number	Mean	SD				Blinded/Randomized	Comments	Experimenter
Lipid droplet/Peroxisome Kinetic	ash-2 RNAi/ Age	Fig. 8a	Replicate 1	Strain/Treatment	# Worms	Mean	0	SEM			Not blinded		AH/KP
				ABR161/Control/Adult day 1 Lipid droplet number	28	93.5	20.3315	3.84229
				ABR161/Control/Adult day 2 Lipid droplet number	24	112.208	25.3874	5.18218
				ABR161/Control/Adult day 3 Lipid droplet number	27	115.593	34.7067	6.67932
				ABR161/Control/Adult day 4 Lipid droplet number	25	140.24	41.7036	8.34072
				ABR161/Control/Adult day 5 Lipid droplet number	24	118.167	53.1811	10.8556
				ABR161/Control/Adult day 6 Lipid droplet number	26	103.885	56.452	11.0711
				ABR161/Control/Adult day 9 Lipid droplet number	27	52.0741	33.2877	6.40622
				ABR161/Control/Adult day 1 Peroxisome number	28	209.571	57.6216	10.8895
				ABR161/Control/Adult day 2 Peroxisome number	24	333.208	54.614	11.148
				ABR161/Control/Adult day 3 Peroxisome number	27	364.296	72.6566	13.9828
				ABR161/Control/Adult day 4 Peroxisome number	25	374.6	65.1242	13.0248
				ABR161/Control/Adult day 5 Peroxisome number	24	298.25	76.1779	15.5497
				ABR161/Control/Adult day 6 Peroxisome number	26	239.038	80.1571	15.7201
				ABR161/Control/Adult day 9 Peroxisome number	27	169.519	33.4174	6.43118
				ABR161/ash-2 RNAi/Adult day 1 Lipid droplet number	30	99.7667	28.0673	5.12436
				ABR161/ash-2 RNAi/Adult day 2 Lipid droplet number	24	152.875	36.9151	7.53526
				ABR161/ash-2 RNAi/Adult day 3 Lipid droplet number	25	115.52	29.2263	5.84526
				ABR161/ash-2 RNAi/Adult day 4 Lipid droplet number	25	153.88	31.1399	6.22798
				ABR161/ash-2 RNAi/Adult day 5 Lipid droplet number	23	139	29.1968	6.08796
				ABR161/ash-2 RNAi/Adult day 6 Lipid droplet number	30	148.633	49.8117	9.09433
				ABR161/ash-2 RNAi/Adult day 9 Lipid droplet number	26	96.6923	40.4077	7.9246
				ABR161/ash-2 RNAi/Adult day 1 Peroxisome number	30	205.3	61.3796	11.2063
				ABR161/ash-2 RNAi/Adult day 2 Peroxisome number	24	431.833	78.178	15.958
				ABR161/ash-2 RNAi/Adult day 3 Peroxisome number	25	369.88	64.023	12.8046
				ABR161/ash-2 RNAi/Adult day 4 Peroxisome number	25	354.88	66.8776	13.3755
				ABR161/ash-2 RNAil/Adult day 5 Peroxisome number	23	341.609	73.9126	15.4118
				ABR161/ash-2 RNAi/Adult day 6 Peroxisome number	30	357.2	87.5834	15.9905
				ABR161/ash-2 RNAi/Adult day 9 Peroxisome number	26	247.654	69.0217	13.5363
			Replicate 2	Strain/Treatment	# Worms	Mean	SD	SEM			Blinded		AH
				ABR161/Control/Adult day 1 Lipid droplet number	36	93.75	19.5366	3.256
				ABR161/Control/Adult day 2 Lipid droplet number	30	109.056	30.7803	5.13
				ABR161/Control/Adult day 3 Lipid droplet number	37	114.216	32.4954	5.342
				ABR161/Control/Adult day 4 Lipid droplet number	29	99.2759	40.6447	7.548
				ABR161/Control/Adult day 5 Lipid droplet number	25	104.44	35.8551	7.171
				ABR161/Control/Adult day 6 Lipid droplet number	21	80.2381	24.1266	5.265
				ABR161/Control/Adult day 9 Lipid droplet number	30	60.7	33.3448	6.088
				ABR161/Control/Adult day 1 Peroxisome number	36	263.778	60.4592	10.08
				ABR161/Control/Adult day 2 Peroxisome number	36	352.083	74.4163	12.4
				ABR161/Control/Adult day 3 Peroxisome number	37	399.541	89.4811	14.71
				ABR161/Control/Adult day 4 Peroxisome number	29	338.207	79.5561	14.77
				ABR161/Control/Adult day 5 Peroxisome number	25	336.08	78.071	15.61
				ABR161/Control/Adult day 6 Peroxisome number	21	222.571	59.9271	13.08
				ABR161/Control/Adult day 9 Peroxisome number	30	246.567	72.7507	13.28
				ABR161/ash-2 RNAi/Adult day 1 Lipid droplet number	34	104.412	31.9043	5.472
				ABR161/ash-2 RNAi/Adult day 2 Lipid droplet number	37	137.081	31.7651	5.222
				ABR161/ash-2 RNAi/Adult day 3 Lipid droplet number	34	148.147	40.3328	6.917
				ABR161/ash-2 RNAi/Adult day 4 Lipid droplet number	30	147.4	36.8946	6.736
				ABR161/ash-2 RNAi/Adult day 5 Lipid droplet number	28	139.393	36.6438	6.925
				ABR161/ash-2 RNAi/Adult day 6 Lipid droplet number	26	135	38.2058	7.493
				ABR161/ash-2 RNAi/Adult day 9 Lipid droplet number	27	124.407	36.5042	7.025
				ABR161/ash-2 RNAi/Adult day 1 Peroxisome number	34	288.735	65.388	11.21
				ABR161/ash-2 RNAi/Adult day 2 Peroxisome number	37	348.838	61.1739	10.06
				ABR161/ash-2 RNAi/Adult day 3 Peroxisome number	34	420.588	82.0344	14.07
				ABR161/ash-2 RNAi/Adult day 4 Peroxisome number	30	392.6	80.8991	14.77
				ABR161/ash-2 RNAil/Adult day 5 Peroxisome number	28	356.357	86.727	16.39
				ABR161/ash-2 RNAi/Adult day 6 Peroxisome number	26	314.269	65.04	12.76
				ABR161/ash-2 RNAi/Adult day 9 Peroxisome number	27	309.63	66.8812	12.87
Correlation		Fig. 8c, Fig. 8f, Fig. 8i		Correlation	#Treatments	Pearson r	R squared	p-value (two-tailed)			Blinded		AH/KP
				Mean lipid droplet number vs mean peroxisome number	63	0.5599	0.3135	p<0.0001
				RNAi Treatment	Mean peroxisome number	Mean lipid droplet number
				Control	0.9999	1
				ash-2 RNAi	1.396	1.499
				prx-5 RNAi	0.6804	1.422
				acs-4 RNAi	1.025	1.271
				acs-22 RNAi	0.9762	1.114
				fitm-2 RNAi	1.034	1.077
				dgat-2 RNAi	0.9553	1.071
				acs-5 RNAi	0.6769	0.4801
				acs-13 RNAi	1.068	1.222
				acs-17 RNAi	0.7996	0.7614
				fat-2 RNAi	1.61	1.887
				fat-7 RNAi	0.6932	0.9292
				plin-1 RNAi	1.21	1.802
				hosl-1 RNAi	1.61	1.663
				atgl-1 RNAi	0.9975	1.746
				spas-1 RNAi	1.31	1.482
				pmp-4 RNAi	1.539	1.835
				lpin-1 RNAi	0.6747	0.4836
				seip-1 RNAi	1.057	0.5534
				prx-19 RNAi	0.768	1.301
				prx-11 RNAi	0.6426	0.5312
				Y7A5A.1 RNAi	0.9463	0.9649
				alh-4 RNAi	0.7523	0.7633
				rab-7 RNAi	1.317	0.3486
				syx-5 RNAi	0.3885	0.3138
				spg-20 RNAi	0.9584	0.9743
				ads-1 RNAi	0.8059	0.3613
				ctl-3 RNAi	0.8296	0.8392
				tomm-22 RNAi	0.8737	0.9048
				sod-1 RNAi	0.7019	0.6231
				fard-1 RNAi	0.7112	0.7232
				snx-13 RNAi	1.067	1.063
				mctp-1 RNAi	1.083	0.9272
				faah-4 RNAi	0.7357	0.7034
				acdh-1 RNAi	1.135	0.9521
				ech-1 RNAi	1.292	1.203
				F46H5.3 RNAi	1.162	0.9397
				dhs-9 RNAi	1.131	1.081
				dhs-4 RNAi	1.049	1.061
				dhs-19 RNAi	1.367	1.109
				tkt-1 RNAi	1.005	0.2568
				cgi-58 RNAi	1.178	1.008
				acdh-12 RNAi	1.16	1.266
				F13D12.9 RNAi	0.8639	0.7086
				dhs-28 RNAi	0.5736	0.5121
				spl-1 RNAi	0.9901	0.5143
				gpx-1 RNAi	0.8819	0.7871
				ftn-1 RNAi	1.047	1.006
				maoc-1 RNAi	0.7258	1.035
				lpd-5 RNAi	0.973	0.9088
				daf-22 RNAi	0.7826	0.6132
				T25G3.4 RNAi	0.9199	0.7603
				gpx-1(tm2100)/ Control	1.15	1.087
				hlh-2 RNAi	0.8253	0.975
				hlh-3 RNAi	1.166	0.996
				nhr-64 RNAi	1.032	1.237
				Y44A6D.3 RNAi	0.4572	0.9383
				hlh-11 RNAi	0.4156	0.9075
				nhr-49 RNAi	0.5271	0.2963
				nhr-62 RNAi	0.9929	0.9124
				nhr-79 RNAi	1.033	1.063
				sbp-1 RNAi	0.4774	0.542
				C25H3.11/vps13D RNAi	0.5579	1.691
Normalized organelle number		Fig. 8d	Replicate 1	Strain/Treatment	# Worms	Normalized mean	SD	P-value Mann Whitney test (nonparametric/unpaired/two tailed)			Blinded		KP
			Relative lipid droplet number compared to ABR161/Control	ABR161/Control	30	1	0.72
				ABR161/nhr-49 RNAi	24	0.6138	0.5697	p=0.0379 vs ABR161/Control
				ABR161/sbp-1 RNAi	30	0.6329	0.2811	p=0.1534 vs ABR161/Control
			Relative peroxisome number compared to ABR161/Control	ABR161/Control	30	1	0.3194				Blinded		KP
				ABR161/nhr-49 RNAi	24	0.6714	0.2174	p<0.0001 vs ABR161/Control
				ABR161/sbp-1 RNAi	30	0.7498	0.1579	p=0.0005 vs ABR161/Control
			Replicate 2	Strain/Treatment	# Worms	Normalized mean	SD	P-value Mann Whitney test (nonparametric/unpaired/two tailed)			Not blinded		CM
			Relative lipid droplet number compared to ABR161/Control	ABR161/Control	14	1	0.2676
				ABR161/nhr-49 RNAi	14	0.7666	0.1661	p=0.0093 vs ABR161/Control
				ABR161/sbp-1 RNAi	16	0.423	0.1772	p<0.0001 vs ABR161/Control
			Relative peroxisome number compared to ABR161/Control	ABR161/Control	14	1	0.3608				Not blinded		CM
				ABR161/nhr-49 RNAi	14	1.037	0.3656	p=0.9193 vs ABR161/Control
				ABR161/sbp-1 RNAi	16	0.7204	0.1916	p=0.0113 vs ABR161/Control
			Replicate 3	Strain/Treatment	# Worms	Normalized mean	SD	P-value Mann Whitney test (nonparametric/unpaired/two tailed)			Not blinded		CM
			Relative lipid droplet number compared to ABR161/Control	ABR161/Control	12	1	0.256
				ABR233 nhr-49(nr2401)/Control	11	0.3273	0.2693	p<0.0001 vs ABR161/Control
				ABR161/Control	9	1	0.2937				Not blinded		CM
				ABR161/sbp-1 RNAi	9	0.5764	0.3815	p=0.0376 vs ABR161/Control
			Relative peroxisome number compared to ABR161/Control	ABR161/Control	12	1	0.62				Not blinded		CM
				ABR233 nhr-49(nr2401)/Control	11	0.4222	0.2889	p=0.0100 vs ABR161/RNAi
				ABR161/Control	9	1	0.2343				Not blinded		CM
				ABR161/sbp-1 RNAi	9	0.627	0.2159	p=0.0044 vs ABR161/Control
Normalized organelle number		Fig. 8e	Replicate 1	Strain/Treatment	# Worms	Normalized mean	SD	P-value Mann Whitney test (nonparametric/unpaired/two tailed)			Blinded		AH
			Relative lipid droplet number compared to LIU1/Control or ABR161/Control	ABR161/Control (circle)	29	1	0.32
				ABR161/ash-2 RNAi (circle)	20	1.61	0.3991	p<0.0001 vs ABR161/Control
				ABR161/fat-2 RNAi (circle)	29	1.318	0.3299	p=0.0009 vs ABR161/Control
				LIU1/Control (triangle)	31	1	0.629				Blinded
				LIU1/hosl-1 RNAi (triangle)	27	1.461	0.4823	p=0.0032 vs LIU1/Control
			Relative peroxisome number compared to VS15/Control	VS15/Control	35	1	0.3645				Blinded		AH
				VS15/ash-2 RNAi	42	1.849	0.4347	p<0.0001 vs VS15/Control
				VS15/fat-2 RNAi	38	1.611	0.4583	p<0.0001 vs VS15/Control
				VS15/hosl-1 RNAi	39	1.61	0.4941	p<0.0001 vs VS15/Control
			Replicate 2	Strain/Treatment	# Worms	Normalized mean	SD	P-value Mann Whitney test (nonparametric/unpaired/two tailed)			Blinded		LM
			Relative lipid droplet number compared to LIU1/Control or ABR161/Control	LIU1/Control	17	1	0.5835
				LIU1/ash-2 RNAi	17	2.034	0.614	p<0.0001 vs LIU1/Control
				LIU1/fat-2 RNAi	13	1.539	0.5035	p=0.0228 vs LIU1/Control
				ABR161/Control	21	1	0.3062				Blinded		KP
				ABR161/hosl-1 RNAi	15	1.538	0.3677	p=0.0001 vs ABR161/Control
			Relative peroxisome number compared to ABR161/Control	ABR161/Control	30	1	0.2517				Blinded		AH
				ABR161/ash-2 RNAi	20	1.476	0.5049	p=0.0005 vs ABR161/Control
				ABR161/fat-2 RNAi	29	1.189	0.3099	p=0.0091 vs ABR161/Control
				ABR161/Control	29	1	0.4375				Not blinded		NH
				ABR161/hosl-1 RNAi	28	1.127	0.3622	p=0.0783 vs ABR161/Control
Normalized organelle number		Fig. 8g	Replicate 1	Strain/Treatment	# Worms	Normalized mean	SD	P-value Mann Whitney test (nonparametric/unpaired/two tailed)			Blinded		AH
			Relative lipid droplet number compared to ABR161/Control	ABR161/Control	33	1	0.4895
				ABR161/vps13D (C25H3.11) RNAi	34	1.694	0.4906	p<0.0001 vs ABR161/Control
			Relative peroxisome number compared to ABR161/Control	ABR161/Control	33	1	0.2949
				ABR161/vps13D (C25H3.11) RNAi	33	0.573	0.2549	p<0.0001 vs ABR161/Control
			Replicate 2	Strain/Treatment	# Worms	Normalized mean	SD	P-value Mann Whitney test (nonparametric/unpaired/two tailed)			Blinded		NH
			Relative lipid droplet number compared to ABR161/Control	ABR161/Control	33	1	0.6673
				ABR161/vps13D (C25H3.11) RNAi	25	2.056	1.037	p<0.0001 vs ABR161/Control
			Relative peroxisome number compared to ABR161/Control	ABR161/Control	33	1	0.2799
				ABR161/vps13D (C25H3.11) RNAi	25	0.551	0.1357	p<0.0001 vs ABR161/Control
			Replicate 3	Strain/Treatment	# Worms	Normalized mean	SD	P-value Mann Whitney test (nonparametric/unpaired/two tailed)			Blinded		NH
			Relative lipid droplet number compared to ABR161/Control	ABR161/Control	32	1	0.7373
				ABR161/vps13D (C25H3.11) RNAi	28	1.35	0.6566	p=0.0642 vs ABR161/Control
			Relative peroxisome number compared to ABR161/Control	ABR161/Control	32	1	0.2722
				ABR161/vps13D (C25H3.11) RNAi	28	0.5843	0.165	p<0.0001 vs ABR161/Control
Normalized organelle number		Fig. 8h	Replicate 1	Strain/Treatment	# Worms	Normalized mean	SD	P-value Mann Whitney test (nonparametric/unpaired/two tailed)			Blinded		AH
			Relative lipid droplet number compared to ABR161/Control	ABR161/Control	29	1	0.4213
				ABR161/rab-7 RNAi	41	0.3485	0.1639	p<0.0001 vs ABR161/Control
			Relative peroxisome number compared to ABR161/Control	ABR161/Control	29	1	0.3221
				ABR161/rab-7 RNAi	40	1.316	0.191	p<0.0001 vs ABR161/Control
			Replicate 2	Strain/Treatment	# Worms	Normalized mean	SD	P-value Mann Whitney test (nonparametric/unpaired/two tailed)			Blinded		NH
			Relative lipid droplet number compared to ABR161/Control	ABR161/Control	33	1	0.6673
				ABR161/rab-7 RNAi	32	0.6396	0.3537	p=0.0391 vs ABR161/Control
			Relative peroxisome number compared to ABR161/Control	ABR161/Control	33	1	0.2799
				ABR161/rab-7 RNAi	32	1.336	0.3115	p<0.0001 vs ABR161/Control
			Replicate 3	Strain/Treatment	# Worms	Normalized mean	SD	P-value Mann Whitney test (nonparametric/unpaired/two tailed)			Blinded		NH
			Relative lipid droplet number compared to ABR161/Control	ABR161/Control	32	1	0.7373
				ABR161/rab-7 RNAi	31	0.2845	0.5442	p<0.0001 vs ABR161/Control
			Relative peroxisome number compared to ABR161/Control	ABR161/Control	32	1	0.2722
				ABR161/rab-7 RNAi	31	1.38	0.2072	p<0.0001 vs ABR161/Control
Organelle screen colored by lifespan		Fig. 8i			Mean peroxisome number	Mean lipid droplet number	Reduced longevity by MUFAs/Does not reduce longevity by MUFAs	Corresponding reference	Long-lived by itself	Corresponding reference			AH/KP/CM
				Control	0.9999	1	yes= blue colored, no = orange		yes= red
				ash-2 RNAi	1.396	1.499	NA		Yes	Greer, 2010
				prx-5 RNAi	0.6804	1.422	Yes	Fig. 7f
				acdh-1 RNAi	1.135	0.9521	NA
				acdh-12 RNAi	1.16	1.266	NA
				acs-13 RNAi	1.068	1.222	NA
				acs-17 RNAi	0.7996	0.7614	NA
				acs-22 RNAi	0.9762	1.114	NA
				acs-4 RNAi	1.025	1.271	NA
				acs-5 RNAi	0.6769	0.4801	NA
				ads-1 RNAi	0.8059	0.3613	Yes	Lifespan table 8 (see below)
				alh-4 RNAi	0.7523	0.7633	NA
				atgl-1 RNAi	0.9975	1.746	NA		Yes	Ext. Data Fig. 2h
				C25H3.11/vps13D RNAi	0.5579	1.691	No	Fig. 8l
				cgi-58 RNAi	1.178	1.008	NA
				ctl-3 RNAi	0.8296	0.8392	No	Lifespan table 8 (see below)
				daf-22 RNAi	0.7826	0.6132	No	Lifespan table 8 (see below)
				dgat-2 RNAi	0.9553	1.071	NA
				dhs-19 RNAi	1.367	1.109	NA
				dhs-28 RNAi	0.5736	0.5121	NA
				dhs-4 RNAi	1.049	1.061	NA
				dhs-9 RNAi	1.131	1.081	NA
				ech-1 RNAi	1.292	1.203	NA
				F13D12.9 RNAi	0.8639	0.7086	NA
				F46H5.3 RNAi	1.162	0.9397	NA
				faah-4 RNAi	0.7357	0.7034	NA
				fard-1 RNAi	0.7112	0.7232	Yes	Lifespan table 8 (see below)
				fat-2 RNAi	1.61	1.887	NA		Yes	Ext. Data Fig. 1a, Han, 2017
				fat-7 RNAi	0.6932	0.9292	Yes	Han, 2017
				fitm-2 RNAi	1.034	1.077	NA
				ftn-1 RNAi	1.047	1.006	NA
				gpx-1 RNAi	0.8819	0.7871	NA
				gpx-1(tm2100) mutant	1.15	1.087	NA
				hlh-11 RNAi	0.4156	0.9075	NA
				hlh-2 RNAi	0.8253	0.975	NA
				hlh-3 RNAi	1.166	0.996	NA
				hosl-1 RNAi	1.61	1.663	NA		Yes	Fig. 3j
				lpd-5 RNAi	0.973	0.9088	NA
				lpin-1 RNAi	0.6747	0.4836	Yes	Fig. 3d
				maoc-1 RNAi	0.7258	1.035	NA
				mctp-1 RNAi	1.083	0.9272	NA
				nhr-49 RNAi	0.5271	0.2963	Yes	Han, 2017
				nhr-62 RNAi	0.9929	0.9124	NA
				nhr-64 RNAi	1.032	1.237	NA
				nhr-79 RNAi	1.033	1.063	NA
				plin-1 RNAi	1.21	1.802	NA
				pmp-4 RNAi	1.539	1.835	No	Lifespan table 8 (see below)
				prx-11 RNAi	0.6426	0.5312	NA
				prx-19 RNAi	0.768	1.301	Yes	Ext. Data Fig. 5f
				rab-7 RNAi	1.317	0.3486	Yes	Fig. 8k
				sbp-1 RNAi	0.4774	0.542	Yes	Han, 2017
				seip-1 RNAi	1.057	0.5534	Yes	Fig. 3g
				snx-13 RNAi	1.067	1.063	NA
				sod-1 RNAi	0.7019	0.6231	NA
				spas-1 RNAi	1.31	1.482	No	Lifespan table 8 (see below)
				spg-20 RNAi	0.9584	0.9743	NA
				spl-1 RNAi	0.9901	0.5143	NA
				syx-5 RNAi	0.3885	0.3138	NA
				T25G3.4 RNAi	0.9199	0.7603	NA
				tkt RNAi	1.005	0.2568	NA
				tomm-22 RNAi	0.8737	0.9048	NA
				Y44A6D.3 RNAi	0.4572	0.9383	NA
				Y7A5A.1 RNAi	0.9463	0.9649	NA
Lifespan data corresponding to coloring		corresponds to Fig. 8i	Replicate 1 (spas-1, pmp-4 RNAi)	Strain/Treatment	# Worms	# Censored	Median	p-value Log-rank (Mantel-Cox) test	Interaction hazard ratio (exponential coefficient)	p-value interaction (Cox proportional hazard test)	Randomized/Blinded		KP
				N2/Control	97	26	23		spas-1 and ash-2 RNAi = 1.5488 pmp-4 and ash-2 RNAi = 1.2832	p (spas-1 and ash-2 RNAi )=0.0769 p (pmp-4 and ash-2 RNAi )=0.3239
				N2/ash-2 RNAi	96	30	30	p <0.0001 vs N2/Control
				N2/spas-1 RNAi	94	25	23	p= 0.0664 vs N2/Control
				N2/ash-2, spas-1 RNAi	94	32	28	p <0.0001 vs N2/spas-1 RNAi, p = 0.8650 vs N2/ash-2 RNAi
				N2/pmp-4 RNAi	98	17	25	p= 0.0119 vs N2/Control
				N2/ash-2, pmp-4 RNAi	83	37	28	p <0.0001 vs N2/pmp-4 RNAi, p = 0.6211 vs N2/ash-2 RNAi
			Replicate 2 (spas-1, pmp-4 RNAi)	Strain/Treatment	# Worms	# Censored	Median	p-value Log-rank (Mantel-Cox) test	Interaction hazard ratio (exponential coefficient)	p-value interaction (Cox proportional hazard test)	Randomized/Blinded		KP
				N2/Control	71	10	20		spas-1 and ash-2 RNAi = 1.3597 pmp-4 and ash-2 RNAi = 2.7153	p (spas-1 and ash-2 RNAi )=0.222 p (pmp-4 and ash-2 RNAi )=3.37e-05
				N2/ash-2 RNAi	97	30	27	p <0.0001 vs N2/Control
				N2/spas-1 RNAi	70	8	20	p= 0.2346 vs N2/Control
				N2/ash-2, spas-1 RNAi	92	27	27	p <0.0001 vs N2/spas-1 RNAi, p = 0.6070 vs N2/ash-2 RNAi
				N2/pmp-4 RNAi	100	14	20	p = 0.1775 vs N2/Control
				N2/ash-2, pmp-4 RNAi	107	21	24	p <0.0001 vs N2/pmp-4 RNAi, p <0.0001 vs N2/ash-2 RNAi
			Replicate 1 (ads-1 RNAi, fard-1 RNAi)	Strain/Treatment	# Worms	# Censored	Median	p-value Log-rank (Mantel-Cox) test			Randomized/Blinded		KP
				N2/Control	94	26	19		ads-1 and ash-2 RNAi = 3.7150 fard-1 and ash-2 RNAi = 3.1731	p (ads-1 and ash-2 RNAi)=1.28e-07 p (fard-1 and ash-2 RNAi)=1.35e-06
				N2/ash-2 RNAi	101	18	27	p<0.0001 vs N2/Control
				N2/ads-1 RNAi	102	17	19	p=0.0410 vs N2/Control
				N2/fard-1 RNAi	102	9	19	p=0.332 vs N2/Control
				N2/ads-1, ash-2 RNAi	81	14	19	p=0.1092 vs N2/ads-1 RNAi, p <0.0001 vs N2/ash-2 RNAi
				N2/fard-1, ash-2 RNAi	92	16	19	p=0.0101 vs N2/fard-2 RNAi, p <0.0001 vs N2/ash-2 RNAi
			Replicate 2 (ads-1 RNAi, fard-1 RNAi), Replicate 1( ctl-3 RNAi)	Strain/Treatment	# Worms	# Censored	Median	p-value Log-rank (Mantel-Cox) test	Interaction hazard ratio (exponential coefficient)	p-value interaction (Cox proportional hazard) test	Randomized/Blinded		KP
				N2/Control	95	13	21		ads-1 and ash-2 RNAi = 2.8315 fard-1 and ash-2 RNAi = 2.0494 ctl-3 and ash-2 RNAi = 1.8374	p (ads-1 and ash-2 RNAi)=3.44e-05 p (fard-1 and ash-2 RNAi) =0.0045 p (ctl-3 and ash-2 RNAi) = 0.009083
				N2/ash-2 RNAi	94	17	31	p<0.0001 vs N2/Control
				N2/ads-1 RNAi	94	7	19	p<0.0001 vs N2/Control
				N2/fard-1 RNAi	94	22	21	p=0.1014 vs N2/Control
				N2/ctl-3 RNAi	83	7	24	p=0.0012 vs N2/Control
				N2/ads-1, ash-2 RNAi	93	12	24	p<0.0001 vs N2/ads-1 RNAi, p <0.0001 vs N2/ash-2 RNAi
				N2/fard-1, ash-2 RNAi	91	20	26	p<0.0001 vs N2/ash-2 RNAi, p <0.0001 vs N2/ash-2 RNAi
				N2/ctl-3, ash-2 RNAi	96	28	31	p<0.0001 vs N2/ctl-3 RNAi, p=0.8988 vs N2/ash-2 RNAi
			Replicate 2 (ctl-3 RNAi), Replicate 1 (daf-22 RNAi)	Strain/Treatment	# Worms	# Censored	Median	p-value Log-rank (Mantel-Cox) test	Interaction hazard ratio (exponential coefficient)	p-value interaction (Cox proportional hazard) test	Randomized/Blinded		AH
				N2/Control	101	21	20		ctl-3 and ash-2 RNAi = 1.6720 daf-22 and ash-2 RNAi = 1.5763	p (ctl-3 and ash-2 RNAi) = 0.0281 p ( daf-22 and ash-2 RNAi) = 0.0623
				N2/ash-2 RNAi	94	24	28	p<0.0001 vs N2/Control
				N2/ctl-3 RNAi	99	24	20	p=0.0132 vs N2/Control
				N2/ctl-3, ash-2 RNAi	99	27	28	p<0.0001 vs N2/ctl-3 RNAi, p =0.2591 vs N2/ash-2 RNAi
				N2/daf-22 RNAi	100	24	19	p=0.1371 vs N2/Control
				N2/daf-22, ash-2 RNAi	101	42	28	p<0.0001 vs N2/daf-22 RNAi, p =0.4335 vs N2/ash-2 RNAi
			Replicate 2 (daf-22 RNAi), Replicate 2 (dhs-28 RNAi)	Strain/Treatment	# Worms	# Censored	Median	p-value Log-rank (Mantel-Cox) test	Interaction hazard ratio (exponential coefficient)	p-value interaction (Cox proportional hazard) test	Randomized/Blinded		KP
				N2/Control	66	11	25		ash-2 and daf-22 RNAi = 0.4498 ash-2 and dhs-28 RNAi = 0.8523	p (ash-2 and daf-22 RNAi)=0.002560 p (ash-2 and dhs-28) = 0.523362
				N2/ash-2 RNAi	80	27	30	p<0.0001 vs N2/Control
				N2/daf-22 RNAi	101	22	22	p=0.0165 vs N2/Control
				N2/daf-22, ash-2 RNAi	97	47	30	p<0.0001 vs N2/daf-22 RNAi, p = 0.0486 vs N2/ash-2 RNAi
				N2/dhs-28 RNAi	98	13	25	p=0.0186 vs N2/Control
				N2/dhs-28, ash-2 RNAi	101	28	28	p<0.0001 vs N2/dhs-28 RNAi, p =0.2088 vs N2/ash-2 RNAi
			Replicate 2 (dhs-28 RNAi)	Strain/Treatment	# Worms	# Censored	Median	p-value Log-rank (Mantel-Cox) test	Interaction hazard ratio (exponential coefficient)	p-value interaction (Cox proportional hazard) test	Randomized/Blinded		AH
				N2/Control	105	15	21		ash-2 and dhs-28 RNAi = 2.35531	p=9.21e-05
				N2/ash-2 RNAi	105	18	26	p<0.0001 vs N2/Control
				N2/dhs-28 RNAi	105	19	21	p= 0.5341 vs N2/Control
				N2/dhs-28, ash-2 RNAi	105	16	21	p= 0.0280 vs N2/dhs-28 RNAi, p<0.0001 vs N2/ash-2 RNAi
			Replicate 1 (acs-22 RNAi)	Strain/Treatment	# Worms	# Censored	Median	p-value Log-rank (Mantel-Cox) test	Interaction hazard ratio (exponential coefficient)	p-value interaction (Cox proportional hazard) test	Randomized/Blinded		KP
				N2/Control	99	24	21
				N2/acs-22 RNAi	68	17	21	p=0.6342 vs N2/Control
			Replicate 2 (acs-22 RNAi)	Strain/Treatment	# Worms	# Censored	Median	p-value Log-rank (Mantel-Cox) test	Interaction hazard ratio (exponential coefficient)	p-value interaction (Cox proportional hazard) test	Randomized/Blinded		KP
				N2/Control	96	12	21
				N2/acs-22 RNAi	105	12	21	p=0.6844 vs N2/Control
Lifespan	ash-2 RNAi/ vps13d RNAi	Fig. 8j	Replicate 1	Strain/Treatment	# Worms	# Censored	Median	p-value Log-rank (Mantel-Cox) test	Interaction hazard ratio (exponential coefficient)	p-value interaction (Cox proportional hazard) test	Randomized/Blinded		AH
				N2/Control	115	15	21		vps13d and ash-2 = 1.3284	p (vps13d and ash-2 RNAi)=0.210
				N2/ash-2 RNAi	105	18	26	p<0.0001 vs N2/Control
				N2/vps13d RNAi	71	12	21	p=0.4653 vs N2/Control
				N2/vps13d, ash-2 RNAi	103	16	26	p<0.0001 vs N2/vps13d RNAi
			Replicate 2	Strain/Treatment	# Worms	# Censored	Median	p-value Log-rank (Mantel-Cox) test			Randomized/Blinded		AH
				N2/Control	108	15	22		vps13d and ash-2 = 1.3061	p (vps13d and ash-2 RNAi)=0.20566
				N2/ash-2 RNAi	115	25	26	p<0.0001 vs N2/Control
				N2/vps13d RNAi	112	13	22	p=0.1689 vs N2/Control
				N2/vps13d, ash-2 RNAi	114	31	26	p<0.0001 vs N2/vps13d RNAi
			Replicate 3	Strain/Treatment	# Worms	# Censored	Median	p-value Log-rank (Mantel-Cox) test	Interaction hazard ratio (exponential coefficient)	p-value interaction (Cox proportional hazard) test	Randomized/Blinded		KP
				N2/Control	62	10	25		vps13d and ash-2 = 0.8964	p (vps13d and ash-2 RNAi)=0.666
				N2/ash-2 RNAi	95	9	31	p<0.0001 vs N2/Control
				N2/vps13d RNAi	84	9	25	p=0.1982 vs N2/Control
				N2/vps13d, ash-2 RNAi	86	29	31	p<0.0001 vs N2/vps13d RNAi
Lifespan	ash-2 RNAi/ rab-7 RNAi	Fig. 8k	Replicate 1	Strain/Treatment	# Worms	# Censored	Median	p-value Log-rank (Mantel-Cox) test			Randomized/Blinded		AH
				N2/Control	94	26	19		rab-7 and ash-2 = 5.3878	p (rab-7 and ash-2) = 1.57e-12
				N2/ash-2 RNAi	101	18	27	p<0.0001 vs N2/Control
				N2/rab-7 RNAi	93	2	17	p=0.0002 vs N2/Control
				N2/rab-7, ash-2 RNAi	102	7	17	p=0.1546 vs N2/rab-7 RNAi
			Replicate 2	Strain/Treatment	# Worms	# Censored	Median	p-value Log-rank (Mantel-Cox) test	Interaction hazard ratio (exponential coefficient)	p-value interaction (Cox proportional hazard) test	Randomized/Blinded		KP
				N2/Control	98	8	21		rab-7 and ash-2 = 5.4924	p (rab-7 and ash-2) = 4.24e-13
				N2/ash-2 RNAi	94	32	29	p<0.0001 vs N2/Control
				N2/rab-7 RNAi	100	5	18	p<0.0001 vs N2/Control
				N2/rab-7, ash-2 RNAi	96	8	18	p=0.6644 vs N2/rab-7
			Replicate 3	Strain/Treatment	# Worms	# Censored	Median	p-value Log-rank (Mantel-Cox) test	Interaction hazard ratio (exponential coefficient)	p-value interaction (Cox proportional hazard) test	Randomized/Blinded		NH
				N2/Control	103	8	25		rab-7 and ash-2 = 4.4544	p (rab-7 and ash-2) = 2.32e-11
				N2/ash-2 RNAi	96	4	29	p<0.0001 vs N2/Control
				N2/rab-7 RNAi	104	1	18	p<0.0001 vs N2/Control
				N2/rab-7, ash-2 RNAi	102	6	18	p=0.2041 vs N2/rab-7
