# Supplementary material for: Lipid droplets and peroxisomes are co-regulated to drive lifespan extension in response to mono-unsaturated fatty acids
Source: Nat Cell Biol. 2023 May 1;25(5):672–84. doi: 10.1038/s41556-023-01136-6 (PMC10185472; doi:10.1038/s41556-023-01136-6)
Supplement: Source Data Extended Data Fig. 1 — Statistical source data Extended Data Fig. 1. [file 41556_2023_1136_MOESM12_ESM.xlsx]

## Sheet: Sheet1
Experiment	Description	associated Figure		Strain/Treatment	Number	Mean	SD		Blinded	Comments						Experimenter
Lifespan	intestine/ ash-2 RNAi/fat-2 RNAi	Ext. Data 1a	Replicate 1	Strain/Treatment	# Worms	# Censored	Median	p-value Log-rank (Mantel-Cox) test	Blinded/Randomized							KP
				N2/Control	97	26	23
				N2/ash-2 RNAi	96	30	30	p<0.0001 vs N2/Control
				N2/fat-2 RNAi	92	28	28	p<0.0001 vs N2/Control
			Replicate 2	Strain/Treatment	# Worms	# Censored	Median	p-value Log-rank (Mantel-Cox) test	Blinded/Randomized							KP
				N2/Control	71	10	20
				N2/ash-2 RNAi	97	30	27	p<0.0001 vs N2/Control
				N2/fat-2 RNAi	109	67	29	p<0.0001 vs N2/Control
			Replicate 3.1	Strain/Treatment	# Worms	# Censored	Median	p-value Log-rank (Mantel-Cox) test	Blinded/Randomized	Data also shown Figure 3d						KP
				N2/Control	96	12	21
				N2/ash-2 RNAi	97	9	28	p<0.0001 vs N2/Control
			Replicate 3.2	Strain/Treatment	# Worms	# Censored	Median	p-value Log-rank (Mantel-Cox) test	Blinded/Randomized	Data also shown Figure 3h						KP
				N2/Control	100	26	22
				N2/fat-2 RNAi	96	43	29	p<0.0001 vs N2/Control
Lifespan	Oleic acid supplementation	Ext. Data 1b	Replicate 1	Strain/Treatment	# Worms	# Censored	Median	p-value Log-rank (Mantel-Cox) test	Blinded/Randomized							KP
				N2/Control	135	24	22
				N2/Control + Oleic acid	140	44	25	p<0.0001 vs N2/Control
			Replicate 2	Strain/Treatment	# Worms	# Censored	Median	p-value Log-rank (Mantel-Cox) test	Blinded/Randomized							KP
				N2/Control	155	20	24
				N2/Control + Oleic acid	152	26	26	p<0.0001 vs N2/control
			Replicate 3	Strain/Treatment	# Worms	# Censored	Median	p-value Log-rank (Mantel-Cox) test	Blinded/Randomized							KP
				N2/Control	128	26	23
				N2/Control + Oleic acid	142	54	25	p=0.0005 vs N2/Control
			Replicate 4	Strain/Treatment	# Worms	# Censored	Median	p-value Log-rank (Mantel-Cox) test	Blinded/Randomized							KP
				N2/Control	120	19	21
				N2/Control + Oleic acid	132	14	25	p<0.0001 vs N2/Control
				N2/Control + Oleic acid heated	127	16	23	p<0.0001 vs N2/Control, p=0.1977 vs N2/Control + Oleic acid
Relative atty acid levels	ash-2 RNAi	Ext. Data 1c		Strain/Treatment	Replicate I	Replicate I	Replicate I	Replicate II	Replicate II	Replicate II	Replicate III	Replicate III	Replicate III		adjusted p-value (2 Way ANOVA/ Bonferroni's multiple comparison test)	KP
				N2/Control
				C16:0	1.12338	0.992498	0.884125	0.893341	1.05784	1.04882	0.799391	1.22818	1.0923	0.880129
				C18:0	1.15733	0.950333	0.892337	0.941561	0.979195	1.07924	0.899104	1.20646	0.997911	0.896525
				C16:1n7	1.43596	0.882265	0.681777	1.04399	1.02661	0.929408	1.18647	1.24049	0.57021	1.00282
				C18:1n7	1.38335	0.801425	0.815223	1.04945	0.967063	0.983484	1.31561	1.18071	0.69075	0.812922
				C18:1n9	1.12484	1.03776	0.837393	0.730859	0.981857	1.28728	0.940557	1.39358	0.806919	0.858941
				C18:2n6	1.16454	0.987023	0.84844	0.91112	0.975445	1.11343	1.00871	1.41441	0.714675	0.862209
				C18:3n3	1.12749	0.946274	0.926237	0.967819	0.789329	1.24285	0.847065	1.3634	0.806043	0.983489
				C18:3n6	1.16754	1.02747	0.80499				1.00792	1.18225	0.917807	0.892024
				C20:3n6	1.25746	1.00762	0.734923	1.23054	0.752043	1.01742	1.20269	1.39167	0.505618	0.900026
				C20:4n6	1.25611	0.993341	0.750554	1.16541	0.986701	0.84789	0.902544	1.20807	0.717455	1.17193
				C20:5n3	1.22634	0.969601	0.804058	1.12843	0.841753	1.02982	1.11656	1.35129	0.691048	0.841102
				N2/ash-2 RNAi
				C16:0	1.21611	1.40773	1.21528	1.16333	1.27258	1.19258	0.995595	1.26283	1.29166		p= 0.3276
				C18:0	1.01709	1.12239	1.0375	0.904887	1.10504	0.954381	0.934278	1.13986	1.15521		p>0.9999
				C16:1n7	1.53446	2.40743	1.62637	1.34116	1.16871	1.10486	1.94151	2.29084	0.828865		p<0.0001
				C18:1n7	1.36676	1.72987	1.33391	1.05327	1.24043	0.991898	1.32834	1.49548	1.09235		p= 0.0525
				C18:1n9	1.35366	1.71938	1.29661	1.17523	1.56332	1.25356	1.07557	1.19768	1.14287		p= 0.0323
				C18:2n6	0.861829	1.23597	0.951062	1.07948	1.26134	0.893186	0.945299	1.03594	0.841025		p>0.9999
				C18:3n3	0.894593	1.25156	0.880778	1.17424	1.24753	1.06074	0.812327	0.858644	0.778385		p>0.9999
				C18:3n6	0.855475	1.26489	1.17018				0.872107	0.921832	0.821007		p>0.9999
				C20:3n6	1.21797	1.25541	1.3327	0.998029	0.989893	0.719858	1.04712	1.0938	0.761067		p>0.9999
				C20:4n6	1.08721	1.60106	1.66364	0.996302	1.16492	1.33681	1.33673	1.32817	0.990993		p= 0.0788
				C20:5n3	1.00146	1.19022	1.11857	1.06878	1.05286	0.707443	0.987801	1.20487	0.785249		p>0.9999
Relative atty acid levels	Oleic acid supplementation	Ext. Data 1d		Strain/Treatment	Replicate I	Replicate I	Replicate I	Replicate II	Replicate II	Replicate II	Replicate III	Replicate III	Replicate III		adjusted p-value (2 Way ANOVA/ Bonferroni's multiple comparison test)	KP
				N2/Control
				C16:0	0.954381	1.10697	0.938653	1.14049	0.942141	0.917372	0.93022	1.07331	0.996468
				C18:0	0.950888	1.239	0.810114	1.22395	0.941146	0.834907	0.95702	1.06418	0.978802
				C16:1n7	0.984673	0.933288	1.08204	1.34995	0.807094	0.842951	0.838226	1.19839	0.963384
				C18:1n7	1.0774	1.08301	0.839588	1.31395	0.761614	0.924432	0.818409	1.16489	1.0167
				C18:1n9	0.954792	1.16788	0.877326	1.02154	1.00596	0.9725	0.878707	1.13516	0.986128
				C18:2n6	0.985621	1.06455	0.949829	1.32924	0.782612	0.888143	0.772603	1.08373	1.14367
				C18:3n3	0.923815	0.979544	1.09664	1.17527	0.903798	0.920927	0.943557	1.06283	0.993611
				C18:3n6	0.841064	0.920803	1.23813	0.958676	1.11484	0.926485	1.19416	0.974243	0.831592
				C20:3n6	1.23066	0.982296	0.787048	1.2659	0.799785	0.934317	0.824839	0.960871	1.21429
				C20:4n6	0.990545	1.00945		1.19275	0.958153	0.849096	1.1102	1.06326	0.826542
				C20:5n3	1.01422	0.937039	1.04874	0.883903	0.746464	1.08125	0.712775	1.08911	1.19811
				N2/Oleic acid
				C16:0	0.947534	0.989997	0.971934	0.82627	0.778429	0.937289	0.823242	0.86111	0.904208		p>0.9999
				C18:0	0.878635	0.859776	0.840829	1.00967	0.906458	1.14484	0.922717	0.965318	1.02625		p>0.9999
				C16:1n7	0.643659	0.921141	0.799825	0.469444	0.456746	0.632178	0.52253	0.502566	0.909564		p= 0.0019
				C18:1n7	1.10787	0.987121	0.929201	0.702496	0.671282	0.843147	0.696035	0.813401	0.871884		p>0.9999
				C18:1n9	1.63798	1.43446	1.22305	1.47487	1.42726	1.37484	1.50873	1.83226	1.99764		p<0.0001
				C18:2n6	1.15408	0.994761	0.89335	0.898306	0.83586	1.08724	1.19184	1.35453	1.44347		p>0.9999
				C18:3n3	1.33159	1.2762	1.17272	1.01292	0.99001	1.05424	1.71467	1.6911	1.8862		p= 0.0020
				C18:3n6	0.961649	1.18857	1.04127	0.962204	0.911756	0.953199	1.29032	1.05446	0.990903		p>0.9999
				C20:3n6	0.937716	0.611061	0.786898	1.0441	0.881884	1.13674	0.68558	0.654538	0.868713		p=0.9944
				C20:4n6	1.24389	1.07865	1.03071	1.02595	0.907006	1.17947	0.260781	0.265571	0.0400534		p=0.2281
				C20:5n3	1.22607	0.957868	0.853823	0.883903	0.746464	1.08125	0.740735	0.801383	0.913548		p>0.9999
SRS lipid droplet intensity	intestine/ash-2 RNAi/ fat-2 RNAi	Ext. Data 1e	Replicate 1	Strain/Treatment	# Values	Mean	SD	P-value Mann Whitney test (nonparametric/unpaired/two tailed)	Not blinded							KP/YY
				N2/Control	420	2197	6718
				N2/ash-2 RNAi	1603	3448	7521	p<0.0001 vs N2/Control
				N2/fat-2 RNAi	927	4441	11275	p<0.0001 vs N2/Control
			Replicate 2	Strain/Treatment	# Values	Mean	SD	P-value Mann Whitney test (nonparametric/unpaired/two tailed)	Not blinded							KP/SM
				LIU1/Control	310	2566	3204
				LIU1/fat-2 RNAi	853	6845	16894	p<0.0001 vs LIU1/Control
			Replicate 2	Strain/Treatment	# Values	Mean	SD	P-value Mann Whitney test (nonparametric/unpaired/two tailed)	Not blinded							KP/SM
				LIU1/Control	128	2105	2026
				LIU1/ash-2 RNAi	328	5187	19037	p=0.0028 vs LIU1/Control
SRS lipid droplet number SRS colocalization with GFP	intestine/ ash-2 RNAi/ fat-2 RNAi	Ext. Data 1f, Fig 1d	Replicate 1	Strain/Treatment	# Values	Mean	SD	P-value Mann Whitney test (nonparametric/unpaired/two tailed)	Not blinded							KP/SM
				LIU1/Control	33	37.21	27.5
				LIU1/ash-2 RNAi	34	78.38	36.32	p<0.0001 vs LIU1/Control
				LIU1/Oleic acid	29	82.97	32.61	p<0.0001 vs LIU1/Control
			Replicate 2	Strain/Treatment	# Values	Mean	SD	P-value Mann Whitney test (nonparametric/unpaired/two tailed)	Not blinded							KP/SM
				LIU1/Control	32	26.13	31.19
				LIU1/ash-2 RNAi	31	84.35	38.31	p<0.0001 vs LIU1/Control
				LIU1/Oleic acid	30	58.5	38.93	p<0.0001 vs LIU1/Control
Lipid droplet number	hypodermis/ash-2 RNAi/fat-2 RNAi	Ext. Data 1h, Fig 1h	Replicate 1	Strain/Treatment	# Worms	Mean	SD	P-value Mann Whitney test (nonparametric/unpaired/two tailed)	Blinded	LIU2 was not backcrossed to N2/ABR						KP
				LIU2/Control	21	51.48	20.21
				LIU2/ash-2 RNAi	22	51.55	23.35	p=0.9281 vs LIU2/Control
				LIU2/fat-2 RNAi	23	50.91	21.6	p=0.8752 vs LIU2/Control
			Replicate 2	Strain/Treatment	# Worms	Mean	SD	P-value Mann Whitney test (nonparametric/unpaired/two tailed)	Blinded							KP
				LIU2/Control	17	56.82	16.9
				LIU2/ash-2 RNAi	26	61.19	14.48	p=0.2098 vs LIU2/Control
				LIU2/fat-2 RNAi	25	56.92	15.22	p=0.6894 vs LIU2/Control
Lipid droplet number	eggs/ ash-2 RNAi /plin-1 RNAi	Ext. Data 1i, j	Replicate 1	Strain/Treatment	# eggs	Mean	SD	P-value Mann Whitney test (nonparametric/unpaired/two tailed)	Blinded							AH
				N2/Control	45	64.73	16.21
				N2/ash-2 RNAi	30	69.83	15.8	p=0.1800 vs N2/Control
				N2/plin-1 RNAi	24	46.17	15.59	p<0.0001 vs N2/Control
			Replicate 2	Strain/Treatment	# eggs	Mean	SD	P-value Mann Whitney test (nonparametric/unpaired/two tailed)	Blinded							AH
				N2/Control	23	77	23.6
				N2/ash-2 RNAi	26	92.15	27.2	p=0.0519 vs N2/Control
				N2/plin-1 RNAi	28	54.18	19.38	p=0.0003 vs N2/Control
Lipid droplet diameter	ash-2 RNAi/ fat-2 RNAi	Ext. Data 1k	Replicate 1	Strain/Treatment	# Lipid droplet measured	Mean	SD	P-value Mann Whitney test (nonparametric/unpaired/two tailed)	Blinded	fat-2 RNAi started at adult day 1						LM/AH
				LIU1/Control	1720	0.9574	0.2985
				LIU1/fat-7 RNAi	875	0.4761	0.1636	p<0.0001 vs LIU1/Control
				LIU1/ash-2 RNAi	1803	0.8035	0.2901	p<0.0001 vs LIU1/Control
				LIU1/fat-2 RNAi	1550	0.9924	0.45	p=0.4096 vs LIU1/Control
			Replicate 2	Strain/Treatment	# Lipid droplet measured	Mean size µm	SD	P-value Mann Whitney test (nonparametric/unpaired/two tailed)	Blinded	fat-2 RNAi started at adult day 1						LM/AH
				LIU1/Control	815	1.131	0.3777
				LIU1/fat-7 RNAi	1591	0.6013	0.2641	p<0.0001 vs LIU1/Control
				LIU1/ash-2 RNAi	1733	1.051	0.3488	p<0.0001 vs LIU1/Control
				LIU1/fat-2 RNAi	1794	1.135	0.3928	p=0.4862 vs LIU1/Control
Lipid droplet diameter	Oleic acid supplementation	Ext. Data 1l	Replicate 1	Strain/Treatment	# Lipid droplets measured	Mean	SD	P-value Mann Whitney test (nonparametric/unpaired/two tailed)	Blinded							KP/AH
				LIU1/Control	1299	0.5733	0.2643
				LIU1/control + Oleic acid	2168	0.7682	0.3087	p<0.0001 vs LIU1/Control
			Replicate 2	Strain/Treatment	# Lipid droplets measured	Mean	SD	P-value Mann Whitney test (nonparametric/unpaired/two tailed)	Blinded							AH
				LIU1/Control	4989	0.5764	0.2579
				LIU1/Control + Oleic acid	5643	0.8402	0.3616	p<0.0001 vs LIU1/Control
Relative atty acid levels	Elaidic acid supplementation	Ext. Data 1m		Strain/Treatment	Replicate I	Replicate I	Replicate I	Replicate II	Replicate II	Replicate II	Replicate III	Replicate III	Replicate III	Replicate III	adjusted p-value (2 Way ANOVA/ Bonferroni's multiple comparison test)	KP
				N2/Control
				C16:0	0.922154	1.07573	1.00212	0.764178	0.921843	1.31398	0.85356	0.928701	1.09042	1.12731
				C18:0	0.94738	1.06217	0.990451	0.870979	0.997095	1.13193	0.845904	0.974422	1.05513	1.12455
				C16:1n7	0.824808	1.18285	0.992344	0.588241	1.48689	0.924867	0.963835	0.993639	1.14193	0.900592
				C18:1n9	0.935404	1.07987	0.984728	0.831405	1.14509	1.0235	0.930255	0.890036	1.12176	1.05795
				C18:1n9trans/ C18:1n7	0.911991	1.13151	0.956496	0.924262	1.25232	0.823419	0.96419	0.939499	1.1557	0.940614
				C18:2n6	0.758221	1.08593	1.15585	0.977574	0.84969	1.17274	0.955465	0.888316	1.20876	0.94746
				C18:3n3	0.898013	1.06989	1.0321	0.92477	0.970493	1.10474	0.982053	0.883784	1.15645	0.977711
				C18:3n6	1.19248	0.938123	0.869398	1.08898	1.025	0.886023	0.750491	0.831001	1.12406	1.29445
				C20:3n6	0.849227	0.961473	1.1893	0.931579	1.0573	1.01112	0.854429	0.89813	1.17148	1.07596
				C20:4n6	1.1345	1.07102	0.79448	1.37517	0.645598	0.979231	0.793794	0.90188	1.20924	1.09509
				C20:5n3	0.705571	1.07604	1.21839	0.999763	1.00344	0.996797	0.925651	0.834984	1.30904	0.930323
				N2/Elaidic acid
				C16:0	0.986588	0.781621	0.78227	0.846384	1.14315	1.24317	0.99763	0.978998	0.969618		p>0.9999
				C18:0	0.990855	0.800499	0.825357	0.827271	1.05527	1.12347	1.161	1.12817	1.06833		p>0.9999
				C16:1n7	0.9359	1.11299	0.887784	0.513537	1.32612	1.20813	0.817413	0.944375	0.851116		p>0.9999
				C18:1n9	1.12544	0.766355	0.876222	0.9867	1.52966	1.51264	0.967893	1.05492	1.02005		p>0.9999
				C18:1n9trans/ C18:1n7	1.51747	0.964211	1.25791	1.32326	1.71657	2.03551	1.05237	1.11345	1.06685		p= 0.0183
				C18:2n6	1.14612	0.876979	0.895219	1.18022	2.00258	2.02064	1.13099	1.26856	1.10893		p= 0.0711
				C18:3n3	1.21627	1.03867	1.01007	1.06408	1.48721	1.70662	1.07186	1.06484	1.01959		p= 0.8837
				C18:3n6	0.815854	0.945774	0.87183	0.910308	1.18747	1.35788	1.04746	1.16071	1.14556		p>0.9999
				C20:3n6	1.00733	0.529892	0.776095	0.986161	1.32797	1.59024	1.39319	1.53355	1.18402		p>0.9999
				C20:4n6	0.958822	0.862301	0.639857	1.14672	1.57358	1.66699	1.29383	1.65992	1.22426		p=0.387
				C20:5n3	1.00473	0.644348	0.855404	0.959608	1.5262	1.61565	1.24089	1.45623	1.08857		p>0.9999
Lipid droplet number	Cis/trans vaccenic acid	Ext. Data 1n	Replicate 1	Strain/Treatment	# worms	Mean	SD	P-value Mann Whitney test (nonparametric/unpaired/two tailed)	Blinded							KP
				LIU1/Control	24	39.67	42.46
				LIU1/Cis vaccenic acid	26	87.35	63.37	p=0.0063 vs LIU1/Control
				LIU1/trans vaccenic acid	24	34.96	34.72	p=0.7167 vs LIU1/Control
			Replicate 2	Strain/Treatment	# worms	Mean	SD	P-value Mann Whitney test (nonparametric/unpaired/two tailed)	Blinded							KP
				LIU1/Control	27	72.04	31.19
				LIU1/Cis vaccenic acid	27	88.48	29.87	p=0.0768 vs LIU1/Control
				LIU1/trans vaccenic acid	22	70.45	38.17	p=0.7161 vs LIU1/Control
