# Supplementary material for: Lipid droplets and peroxisomes are co-regulated to drive lifespan extension in response to mono-unsaturated fatty acids
Source: Nat Cell Biol. 2023 May 1;25(5):672–84. doi: 10.1038/s41556-023-01136-6 (PMC10185472; doi:10.1038/s41556-023-01136-6)
Supplement: Source Data Extended Data Fig. 2 — Statistical source data Extended Data Fig. 2. [file 41556_2023_1136_MOESM13_ESM.xlsx]

## Sheet: Sheet1
Experiment type	Description	associated Figure		Strain/Treatment	Number	Mean	SD				Blinded		Comments	Experimenter
mRNA levels	RNAi efficiency double RNAi	Ext. Data 2c	Summary	Strain/Treatment	# independent experiments (each with three replicates)	Mean	SD	adjusted p-value (2way ANOVA, Tukey's multiple comparisons test)			Not blinded		RNAi initiated at adult day 1 for conditions	LM
			ash-2 gene expression	N2/Control	2	1	0
				N2/ash-2 RNAi	2	0.101	0.027	p=0.0026 vs N2/Control
				N2/lpin-1 RNAi	2	0.597	0.455	p=0.1408 vs N2/Control
				N2/ash-2, lpin-1 RNAi	2	0.083	0.061	p=0.9995 vs N2/ash-2 RNAi, p=0.0023 vs N2/Control
			lpin-1 gene expression	N2/Control	2	1	0
				N2/ash-2 RNAi	2	1.089	0.027	p=0.9449 vs N2/Control
				N2/lpin-1 RNAi	2	0.19	0.045	p=0.0049 vs N2/Control
				N2/ash-2, lpin-1 RNAi	2	0.376	0.001	p=0.678 vs N2/lpin-1 RNAi, p=0.0214 vs N2/Control
Lipid droplet number	MUFA enrichment, lipid droplet perturbation (ash-2, seip-1 RNAi)	Ext. Data Fig. 2e, Fig. 3f	Replicate 1	Strain/Treatment	# Worms	Mean	SD	P-value Mann Whitney test (nonparametric/unpaired/two tailed)			Blinded			KP/LM/AH
				LIU1/Control	20	79.3	52.37
				LIU1/ash-2 RNAi	25	134.3	39.54	p=0.0002 vs LIU1/Control
				LIU1/seip-1 RNAi	31	49.39	25.15	p=0.0415 vs LIU1/Control
				LIU1/ash-2, seip-1 RNAi	28	59	19.93	p=0.0828 vs LIU1/seip-1 RNAi
			Replicate 2	Strain/Treatment	# Worms	Mean	SD	P-value Mann Whitney test (nonparametric/unpaired/two tailed)			Blinded			AH
				LIU1/Control	31	106.3	66.85
				LIU1/ash-2 RNAi	29	153.2	24.63	p=0.0018 vs LIU1/Control
				LIU1/seip-1 RNAi	34	58.82	40.05	p=0.0024 vs LIU1/Control
				LIU1/ash-2, seip-1 RNAi	28	62	26.09	p=0.3057 vs LIU1/seip-1 RNAi
Lipid droplet number	Inhibition lipid droplet degradation (atgl-1 RNAi)	Ext. Data Fig. 2g, Ext. Data Fig. 2f	Replicate 1	Strain/Treatment	# Worms	Mean	SD	P-value Mann Whitney test (nonparametric/unpaired/two tailed)			Blinded			KP/LM/AH
				LIU1/Control	20	79.3	52.37
				LIU1/atgl-1 RNAi	26	121.5	34.85	p=0.0010 vs LIU1/Control
			Replicate 2	Strain/Treatment	# Worms	Mean	SD	P-value Mann Whitney test (nonparametric/unpaired/two tailed)			Blinded			AH
				LIU1/Control	26	67.69	44.51
				LIU1/atgl-1 RNAi	27	118.2	36.3	p=<0.0001 vs LIU1/Control
			Replicate 3	Strain/Treatment	# Worms	Mean	SD	P-value Mann Whitney test (nonparametric/unpaired/two tailed)			Blinded/Randomized			KP/NH
				LIU1/Control	24	39.67	42.46
				LIU1/atgl-1 RNAi	20	88.8	45.24	p = 0.0002 vs Liu1/Control
Lifespan	Inhibition lipid droplet degradation (atgl-1 RNAi)	Ext. Data Fig. 2h	Replicate 1	Strain/Treatment	# Worms	# Censored	Median	p-value Log-rank (Mantel-Cox) test			Blinded/Randomized			LM
				N2/Control	108	21	18
				N2/atgl-1 RNAi	111	31	20	p<0.0001 vs N2/Control
			Replicate 2	Strain/Treatment	# Worms	# Censored	Median	p-value Log-rank (Mantel-Cox) test			Blinded/Randomized			AH
				N2/Control	108	15	22
				N2/atgl-1 RNAi	114	25	24	p<0.0001 vs N2/Control
