# Supplementary material for: Lipid droplets and peroxisomes are co-regulated to drive lifespan extension in response to mono-unsaturated fatty acids
Source: Nat Cell Biol. 2023 May 1;25(5):672–84. doi: 10.1038/s41556-023-01136-6 (PMC10185472; doi:10.1038/s41556-023-01136-6)
Supplement: Source Data Extended Data Fig. 4 — Statistical source data Extended Data Fig. 4. [file 41556_2023_1136_MOESM14_ESM.xlsx]

## Sheet: Sheet1
Experiment type	Description	associated Figure		Strain/Treatment	Number	Mean	SD				Blinded/Randomized	Experimenter
Lipidomics	Lipid class abundance	Ext. Data Fig. 4a		Biological replicate 1	Biological replicate 2	Biological replicate 3	Biological replicate 4	Biological replicate 5	Biological replicate 6	Biological replicate 1	Biological replicate 2	Biological replicate 3	Biological replicate 4	Biological replicate 5	Biological replicate 6	Mean ASH	Mean EV	CV ASH	CV EV	Fold change EV vs ASH	p-value Ev vs. ASH	FDR EV vs ASH
			Class	ASH10	ASH14	ASH18	ASH2	ASH22	ASH6	EV1	EV13	EV17	EV21	EV5	EV9	ASH	EV	cvASH	cvEV	FC_ASHvsEV	pval_ASHvsEV	FDR_ASHvsEV
	ASH = ash-2 RNAi		Ceramide (Cer)	2.76328	2.68882	2.71217	2.56195	3.0648	3.02096	2.80497	3.40222	3.12809	3.53122	3.22619	3.35664	2.80199	3.24155	0.0708418	0.078854	0.864398	0.00865801	0.015392
	EV = empty vector control		Cardiolipin (CL)	0.311954	0.330423	0.292653	0.292198	0.315147	0.307804	0.609084	0.55014	0.571854	0.456437	0.63241	0.561477	0.308363	0.563567	0.0470837	0.108053	0.547163	0.0021645	0.00692641
			Diacylglycerol (DG)	20.4	18.6265	19.1624	18.8454	20.5623	19.6308	18.0039	20.921	20.1942	18.7825	20.3039	17.6676	19.5379	19.3122	0.0412804	0.0696506	1.01169	0.699134	0.745743
			Lysophosphatidylcholine (LPC)	1.7036	1.37877	1.32942	1.43035	1.68554	1.50347	1.60755	3.18728	2.41262	3.10468	1.90432	2.11752	1.50519	2.38899	0.104782	0.269284	0.630053	0.00865801	0.015392
			Lysophosphatidylethanolamine (LPE)	2.96392	2.47733	2.71294	2.42464	2.80757	2.45041	3.1045	4.97789	2.99182	5.15588	3.20573	2.84723	2.63947	3.71384	0.0842251	0.284429	0.710711	0.004329	0.011544
			Lysophosphatidylinositol (LPI)	0.021204	0.0147884	0.012893	0.0152934	0.0161724	0.0196196	0.0244285	0.0341249	0.0215362	0.0370218	0.023625	0.022387	0.0166618	0.0271873	0.188279	0.244053	0.612854	0.0021645	0.00692641
			Lysophosphatidyserine (LPS)	0.0511538	0.0414344	0.034762	0.0389638	0.0482199	0.0478991	0.0323801	0.0579704	0.0480135	0.0551848	0.0406878	0.0419483	0.0437388	0.0460308	0.144983	0.20879	0.950208	0.699134	0.745743
			Monoacylglycerol (MG)	0.414856	0.449611	0.563251	0.337008	0.498833	0.324564	0.524214	0.410288	0.522855	0.521735	0.36386	0.437957	0.431354	0.463485	0.214641	0.14952	0.930676	0.588745	0.724609
			Monolysocardiolipin (MLCL)	0.161744	0.155527	0.141656	0.138471	0.178746	0.155043	0.259453	0.272021	0.404854	0.266443	0.197091	0.352573	0.155198	0.292072	0.0938479	0.254029	0.531368	0.0021645	0.00692641
			Phosphatidylcholine	23.4962	22.4607	23.4438	23.3646	25.8867	22.9409	25.7411	26.6651	26.7142	26.7216	26.9297	25.7151	23.5988	26.4145	0.0503245	0.0204227	0.893405	0.00865801	0.015392
			Phosphatidylethanolamine (PE)	47.2395	47.0944	44.0184	45.598	51.1632	46.2914	50.8671	49.3966	50.5365	50.4088	52.8211	49.2809	46.9008	50.5518	0.0510799	0.0253629	0.927776	0.0411255	0.059819
			Phosphatidylglycerol (PG)	0.171206	0.160082	0.143893	0.142175	0.159615	0.143492	0.353504	0.315891	0.276558	0.325547	0.297711	0.328559	0.153411	0.316295	0.077944	0.0841851	0.485024	0.0021645	0.00692641
			Phosphatidylinositol (PI)	12.8956	12.5258	13.0428	12.3616	13.6648	13.0008	13.019	13.0896	13.169	13.0786	14.0735	12.3649	12.9152	13.1324	0.0353805	0.0416187	0.983461	0.24026	0.320346
			Phosphatidyserine (PS)	6.37693	6.41024	6.36112	5.89726	7.25474	5.90926	7.92319	6.75929	7.15594	7.23043	7.65206	7.12076	6.36826	7.30695	0.0775747	0.0568275	0.871535	0.025974	0.0415584
			Sphingomyelin (SM)	4.01977	3.58014	3.91399	4.213	4.40666	4.17878	3.52085	4.70224	4.4169	4.36587	3.89307	3.79281	4.05206	4.11529	0.0707137	0.108943	0.984634	0.937229	0.937229
			Triacylglycerol (TG)	173.586	171.294	171.789	185.16	200.522	171.628	154.097	162.483	161.479	166.45	132.11	145.039	178.997	153.609	0.0659217	0.0844534	1.16527	0.0021645	0.00692641
Lifespan	Lipid oxidation inhibition, lipid droplet, peroxisome perturbation (Salinazid, lpin-1, ads-1 RNAi)	Ext Data Fig. 4b	Replicate 1	Strain/Treatment	# Worms	# Censored	Median	p-value Log-rank (Mantel-Cox) test	Interaction hazard ratio (exponential coefficient)	p-value interaction (Cox proportional hazard) test	Blinded/Randomized	AH
				N2/DMSO/Control	111	17	18		fat-2 RNAi and Salinazid = 2.5843	p (fat-2 RNAi and Salinazid) = 2.53e-05
				N2/Salinazid/Control	111	17	20	p<0.0001vs N2/DMSO/Control
				N2/DMSO/fat-2 RNAi	111	48	20	p<0.0001vs N2/DMSO/Control
				N2/Salinazid/fat-2 RNAi	111	32	20	p=0.6746 vs N2/DMSO/fat-2 RNAi
			Replicate 2	Strain/Treatment	# Worms	# Censored	Median	p-value Log-rank (Mantel-Cox) test	Interaction hazard ratio (exponential coefficient)	p-value interaction (Cox proportional hazard) test	Blinded/Randomized	AH
				N2/DMSO/Control	105	15	18		fat-2 RNAi and Salinazid = 2.5609	p (fat-2 RNAi and Salinazid) = 1.73e-05
				N2/Salinazid/Control	105	23	20	p<0.0001 vs N2/DMSO/Control
				N2/DMSO/fat-2 RNAi	105	18	22	p<0.0001 vs N2/DMSO/Control
				N2/Salinazid/fat-2 RNAi	105	21	22	p=0.6550 vs N2/DMSO/fat-2 RNAi
Lipid droplet number	Lipid oxidation inhibition	Ext Data Fig. 4c	Replicate 1	Strain/Treatment	# Worms	Mean	SD	P-value Mann Whitney test (nonparametric/unpaired/two tailed)			Blinded/Randomized	AH
				LIU1/DMSO/Control	29	118.8	38.01
				LIU1/Salinazid/Control	26	154.8	48.54	p=0.0075 vs LIU1/DMSO/Control
			Replicate 2	Strain/Treatment	# Worms	Mean	SD	P-value Mann Whitney test (nonparametric/unpaired/two tailed)			Blinded/Randomized	KP/NH
				LIU1/DMSO/Control	24	39.67	42.46
				LIU1/Salinazid/Control	25	88.16	52.25	p=0.0011 vs LIU1/Control
Lifespan	Lipid oxidation inhibition/lipid droplet inhibition (Salinazid, lpin-1 RNAi)	Ext. Data Fig. 4d	Replicate 1	Strain/Treatment	# Worms	# Censored	Median	p-value Log-rank (Mantel-Cox) test	Interaction hazard ratio (exponential coefficient)	p-value interaction (Cox proportional hazard) test	Not blinded	AH
				N2/DMSO/Control	105	5	19		lpin-1 RNAi and Salinazid = 2.4031	p (lpin-1 RNAi and Salinazid)=1.79e-05
				N2/Salinazid/Control	110	8	21	p<0.0001vs N2/DMSO/Control
				N2/DMSO/lpin-1 RNAi	110	7	16
				N2/Salinazid/lpin-1 RNAi	105	12	16	p=0.9876 vs N2/DMSO/lpin-1 RNAi
			Replicate 2	Strain/Treatment	# Worms	# Censored	Median	p-value Log-rank (Mantel-Cox) test	Interaction hazard ratio (exponential coefficient)	p-value interaction (Cox proportional hazard) test	Blinded/Randomized	AH
				N2/DMSO/Control	111	17	18		lpin-1 RNAi and Salinazid = 2.1734	p (lpin-1 RNAi and Salinazid) = 0.000211
				N2/Salinazid/Control	111	17	20	p<0.0001vs N2/DMSO/Control
				N2/DMSO/lpin-1 RNAi	111	14	15
				N2/Salinazid/lpin-1 RNAi	111	16	15	p=0.6081 vs N2/DMSO/lpin-1 RNAi
