# Supplementary material for: Lipid droplets and peroxisomes are co-regulated to drive lifespan extension in response to mono-unsaturated fatty acids
Source: Nat Cell Biol. 2023 May 1;25(5):672–84. doi: 10.1038/s41556-023-01136-6 (PMC10185472; doi:10.1038/s41556-023-01136-6)
Supplement: Source Data Extended Data Fig. 5 — Statistical source data Extended Data Fig. 5. [file 41556_2023_1136_MOESM15_ESM.xlsx]

## Sheet: Sheet1
Experiment type	Description	associated Figure		Strain/Treatment	Number	Mean	SD				Blinded/Randomized	Comments	Experimenter
Peroxisome GFP intensity	MUFA enrichment (ash-2, fat-2 RNAi)	Ext. Data Fig. 5a	Replicate 1	Strain/Treatment	# Worms	Mean	SD	P-value Mann Whitney test (nonparametric/unpaired/two tailed)			Blinded		AH
				VS15/Control	6061	1411	713.3
				VS15/ash-2 RNAi	13446	1691	695.9	p<0.0001 vs VS15/Control
				VS15/fat-2RNAi	10598	1697	727.6	p<0.0001 vs VS15/Control
			Replicate 2	Strain/Treatment	# Worms	Mean	SD	P-value Mann Whitney test (nonparametric/unpaired/two tailed)			Blinded		AH
				VS15/Control	8870	1400	699.2
				VS15/ash-2 RNAi	12501	1505	648.8	p<0.0001 vs VS15/Control
				VS15/fat-2RNAi	13125	1664	702.8	p<0.0001 vs VS15/Control
				VS15/prx-5 RNAi	862	681.8	556.5	p<0.0001 vs VS15/Control
				VS15/ prx-5, ash-2 RNAi	718	739.3	583.3	p=0.0357 vs VS15/prx5 RNAi
				VS15/ prx-5, fat-2 RNAi	746	497.1	595	p<0.0001 vs VS15/prx-5 RNAi
			Replicate 3	Strain/Treatment	# Worms	Mean	SD	P-value Mann Whitney test (nonparametric/unpaired/two tailed)			Blinded	VS15 not backcrossed to N2 ABR	AH
				VS15/Control	1669	962.2	506.7
				VS15/ash-2 RNAi	2490	1210	608	p<0.0001 vs VS15/Control
				VS15/fat-2RNAi	2228	970.5	601.1	p=0.0324 vs VS15/Control
				VS15/prx-5 RNAi	878	358.8	252.8	p<0.0001 vs VS15/Control
				VS15/ prx-5, ash-2 RNAi	541	911.5	609.5	p<0.0001 vs VS15/prx-5 RNAi
				VS15/ prx-5, fat-2 RNAi	842	658	454.9	p<0.0001 vs VS15/prx-5 RNAi
Peroxisome number	MUFA enrichment (ash-2 RNAi) WBM1177	Ext. Data Fig. 5b, Ext. Data Fig. 5c	Replicate 1	Strain/Treatment	# Worms	Mean	SD	P-value Mann Whitney test (nonparametric/unpaired/two tailed)			Blinded		KP
				VS15/Control	30	99.4	39.68
				VS15/ash-2 RNAi	29	145.4	31.02	p<0.0001 vs VS15/Control
				WBM1177/Control	32	68.19	26.24
				WBM1177/ash-2 RNAi	27	80.96	21.71	p=0.0367 vs WBM1177/Control
			Replicate 2	Strain/Treatment	# Worms	Mean	SD	P-value Mann Whitney test (nonparametric/unpaired/two tailed)			Blinded		KP
				ABR161/Control	32	86.13	23.35
				ABR161/ash-2 RNAi	28	99.71	26.9	p=0.0210 vs ABR161/Control
				WBM1177/Control	33	77.42	19.92
				WBM1177/ash-2 RNAi	34	97.35	13.31	p<0.0001 vs WBM1177/Control
Peroxisome intensity	MUFA enrichment (ash-2, RNAi) WBM1177	Ext. Data Fig. 5d	Replicate 1	Strain/Treatment	# Values	Mean	SD	P-value Mann Whitney test (nonparametric/unpaired/two tailed)			Blinded		KP
				VS15/Control	1922	1248	511.9
				VS15/ash-2 RNAi	2814	1406	574	p<0.0001 vs VS15/Control
				VS15/prx-5 RNAi	3016	69.03	86.84
				WBM1177/Control	1537	227.3	174.8
				WBM1177/ash-2 RNAi	1553	254.8	142.9	p<0.0001 vs WBM1177/Control
				WBM1177/prx-5 RNAi	963	69.19	71.91
			Replicate 2	Strain/Treatment	# Values	Mean	SD	P-value Mann Whitney test (nonparametric/unpaired/two tailed)			Blinded		KP
				ABR161/Control	2756	287.9	231
				ABR161/ash-2 RNAi	2792	614.4	1586	p<0.0001 vs ABR161/Control
				WBM1177/Control	2555	516.7	511
				WBM1177/ash-2 RNAi	3310	644.4	528	p<0.0001 vs WBM1177/Control
Peroxisome number	MUFA enrichment, Peroxisome perturbation (ash-2, fat-2, prx-5 RNAi)	Ext. Data Fig. 5e	Replicate 1	Strain/Treatment	# Values	Mean	SD	P-value Mann Whitney test (nonparametric/unpaired/two tailed)			Blinded		AH
			also shown in Fig. 7d Replicate 1	VS15/Control	39	227.4	72.53
				VS15/ash-2 RNAi	38	329	96.36	p<0.0001 vs VS15/Control
				VS15/fat-2RNAi	40	328.1	80.29	p<0.0001 vs VS15/Control
				VS15/prx-5 RNAi	33	26.12	20.86	p<0.0001 vs VS15/Control
				VS15/ prx-5, ash-2 RNAi	26	27.62	22.92	p=0.7188 vs VS15/prx-5 RNAi
				VS15/ prx-5, fat-2 RNAi	22	33.91	40.79	p=0.6854 vs VS15/prx-5 RNAi
			Replicate 2	Strain/Treatment	# Values	Mean	SD	P-value Mann Whitney test (nonparametric/unpaired/two tailed)			Blinded	VS15 not backcrossed to N2 ABR	AH
			also listed in Fig. 7d Replicate 3	VS15/Control	23	72.57	42.77
				VS15/ash-2 RNAi	22	113.2	61.91	p=0.0418 vs VS15/Control
				VS15/fat-2RNAi	19	117.3	66.74	p=0.0502 vs V15/Control
				VS15/prx-5 RNAi	21	41.81	29.21	p=0.0192 vs VS15/Control
				VS15/ prx-5, ash-2 RNAi	16	33.81	44.78	p=0.0663 vs VS15/prx-5 RNAi
				VS15/ prx-5, fat-2 RNAi	20	42.1	46.91	p=0.3219 vs VS15/prx-5 RNAi
			Replicate 3	Strain/Treatment	# Worms	Mean	SD	P-value Mann Whitney test (nonparametric/unpaired/two tailed)			Blinded	VS15 not backcrossed to N2 ABR	AH
				VS15/Control	18	65.78	32.52
				VS15/ash-2 RNAi	19	89.05	57.79	p=0.3621 vs VS15/Control
				VS15/fat-2RNAi	20	96.05	41.33	p=0.0177vs VS15/Control
				VS15/prx-5 RNAi	16	28.31	24.27	p=0.0004 vs VS15/Control
				VS15/ prx-5, ash-2 RNAi	17	48.24	35.7	p=0.1158 vs VS15/prx-5 RNAi
				VS15/ prx-5, fat-2 RNAi	22	43.45	35.4	p=0.1027 vs VS15/prx-5 RNAi
Lifespan	MUFA enrichment, peroxisome perturbation (oleic acid, prx-5 RNAi)	Ext. Data Fig. 5f	Replicate 1	Strain/Treatment	# Worms	# Censored	Median	p-value Log-rank (Mantel-Cox) test	Interaction hazard ratio (exponential coefficient)	p-value interaction (Cox proportional hazard) test	Blinded		KP
				N2/Control	121	8	22		prx-5 RNAi and oleic acid = 2.3541	p=8.26e-06
				N2/Control + Oleic Acid	120	15	24	p<0.0001 vs N2/Control
				N2/prx-5 RNAi	121	11	22
				N2/prx-5 RNAi + Oleic Acid	125	8	22	p=0.5817 vs N2/prx-5 RNAi
			Replicate 2	Strain/Treatment	# Worms	# Censored	Median	p-value Log-rank (Mantel-Cox) test	Interaction hazard ratio (exponential coefficient)	p-value interaction (Cox proportional hazard) test	Blinded		KP
				N2/Control	128	26	23		prx-5 RNAi and oleic acid = 1.2262	p=0.302502
				N2/Control + Oleic Acid	142	54	25	p=0.0005 vs N2/Control
				N2/prx-5 RNAi	140	26	21	p=0.0254 vs N2/Control
				N2/prx-5 RNAi + Oleic Acid	138	29	23	p=0.0542 vs N2/prx-5 RNAi
MDA levels	Lipid oxidation inhibition	Ext. Data Fig. 5g	Replicate 1+2 merged	Strain/Treatment	# plates	Normalized mean	SD	P-value Mann Whitney test (nonparametric/unpaired/two tailed)			Not blinded		KP
			Data is normalized within each experiment to N2/Control/adult day 5	N2/Control	8	1	0.1739
				N2/prx-5 RNAi	7	0.7036	0.1974	p=0.0093 vs N2/Control
Lifespan	MUFA enrichment, peroxisome perturbation (ash-2, prx-19 RNAi)	Ext. Data Fig. 5i	Replicate 1	Strain/Treatment	# Worms	# Censored	Median	p-value Log-rank (Mantel-Cox) test	Interaction hazard ratio (exponential coefficient)	p-value interaction (Cox proportional hazard) test	Blinded		KP
				N2/Control	97	15	22		prx-19 and ash-2 RNAi = 3.2764	p=2.76e-07
				N2/ash-2 RNAi	97	35	29	p<0.0001 vs N2/Control
				N2/prx-19 RNAi	96	8	22	p=0.0769 vs N2/Control
				N2/ prx-19, ash-2 RNAi	95	12	22	p=0.8550 vs N2/prx-19 RNAi
			Replicate 2	Strain/Treatment	# Worms	# Censored	Median	p-value Log-rank (Mantel-Cox) test	Interaction hazard ratio (exponential coefficient)	p-value interaction (Cox proportional hazard) test	Blinded		AH
				N2/Control	98	15	22		prx-19 and ash-2 RNAi = 2.6049	p=4.31e-06
				N2/ash-2 RNAi	115	25	26	p<0.0001 vs N2/Control
				N2/prx-19 RNAi	117	11	22	p=0.1945 vs N2/Control
				N2/ prx-19, ash-2 RNAi	114	15	22	p=0.0983 vs N2/prx-19 RNAi
Organelle kinetics	Young (adult day 1-2)	Ext. Data Fig. 5j	Replicate 1		Slope	Y-intercept	X-intercept	SE slope					AH/KP
			Raw organelle values are listed in Source Data from Fig. 8a. Those are divided by Control AD1 organelle numbers. Fit is made on the relative organelle numbers (to young adult day 1 organelle number)
				Lipid droplets/Control	0.2001	0.7999	-3.998	0.06782
				Peroxisomes/Control	0.59	0.41	-0.6951	0.07467
				Lipid droplets/ ash-2 RNAi	0.568	0.499	-0.8786	0.09455
				Peroxisomes/ ash-2 RNAi	1.081	-0.1013	0.09373	0.09058
			Replicate 2		Slope	Y-intercept	X-intercept	SE slope					AH
			Raw organelle values are listed in Source Data from Fig. 8a. Those are divided by Control AD1 organelle numbers. Fit is made on the relative organelle numbers (to young adult day 1 organelle number)
				Lipid droplets/Control	0.1633	0.8367	-5.125	0.06481
				Peroxisomes/Control	0.3348	0.6652	-1.987	0.06058
				Lipid droplets/ ash-2 RNAi	0.3129	0.6871	-2.196	0.07243
				Peroxisomes/ ash-2 RNAi	0.2082	0.7918	-3.804	0.05202
Organelle kinetics	Middle age (adult day 4-8)	Ext. Data Fig. 5k	Replicate 1		Slope	Y-intercept	X-intercept	SE slope					AH/KP
			Raw organelle values are listed in Source Data from Fig. 8a. Those are divided by Control AD1 organelle numbers. Fit is made on the relative organelle numbers (to young adult day 1 organelle number)
				Lipid droplets/Control	-0.1852	2.22	11.98	0.02594
				Peroxisomes/Control	-0.1827	2.386	13.06	0.01722
				Lipid droplets/ ash-2 RNAi	-0.1206	2.171	18	0.0226
				Peroxisomes/ ash-2 RNAi	-0.1058	2.195	20.74	0.01952
			Replicate 2		Slope	Y-intercept	X-intercept	SE slope					AH
			Raw organelle values are listed in Source Data from Fig. 8a. Those are divided by Control AD1 organelle numbers. Fit is made on the relative organelle numbers (to young adult day 1 organelle number)
				Lipid droplets/Control	-0.07494	1.411	18.83	0.02031
				Peroxisomes/Control	-0.06453	1.499	23.22	0.01369
				Lipid droplets/ ash-2 RNAi	-0.04234	1.553	36.68	0.01649
				Peroxisomes/ ash-2 RNAi	-0.06414	1.543	24.05	0.0116
Peroxisome number	Biosorted according to lipid droplet number adult day 6	Ext. Data Fig. 5l	Replicate 1	Strain/Treatment	# Worms	Mean	SD	P-value Mann Whitney test (nonparametric/unpaired/two tailed)					JM
				ABR161/Sorted low lipid droplet number	28	143.2	48.58
				ABR161/Sorted high lipid droplet number	27	179.1	47.46	p=0.0059 vs ABR161/Sorted low lipid droplet number
			Replicate 1	Strain/Treatment	# Worms	Mean	SD	P-value Mann Whitney test (nonparametric/unpaired/two tailed)					JM
				LIU1/Sorted low fluorescence	27	210.6	134.6
				LIU1/Sorted high fluorescence	29	374.6	96.24	p<0.0001 vs ABR161/Sorted low lipid droplet number
Organelle contact/proximity		Ext. Data Fig. 5m	% contact with	endoplasmic reticulum	mitochondria	other lipid droplet	peroxisome	lysosome/vacuole	other				KP
				28.9062	14.8438	52.3438	1.5625	1.5625	0.78125
Manhattan plot		Ext. Data Fig. 5n			Number of values	Mean	Std. Deviation	adjusted p-value					AH/KP/CM
				Control	423	1	0.5169	1
				ash-2	158	1.462	0.4507	6.43613e-25
				prx-5	196	1.377	0.4768	4.12574e-19				these images are shown in Ext. Data Fig. 5h
				acdh-1	30	0.9521	0.6652	0.331348
				acdh-12	20	1.266	0.559	0.068114
				acs-13	35	1.222	0.3619	0.00354186
				acs-17	32	0.7614	0.3508	0.0237654
				acs-22	36	1.114	0.364	0.089476
				acs-4	26	1.271	0.2378	0.00113343
				acs-5	34	0.4801	0.2775	4.32848e-09
				ads-1	36	0.3613	0.276	4.65831e-13
				alh-4	23	0.7633	0.2523	0.0473321
				atgl-1	27	1.746	0.5362	1.17747e-08
				C25H3.11/vps13D	32	1.691	0.5041	2.58628e-09
				cgi-58	20	1.008	0.5482	0.925388
				ctl-3	37	0.8392	0.4949	0.156637
				daf-22	21	0.6132	0.2729	0.000590029
				dgat-2	29	1.071	0.393	0.316506
				dhs-19	20	1.109	0.5871	0.460309
				dhs-28	22	0.5121	0.3239	9.95947e-06
				dhs-4	19	1.061	0.328	0.573969
				dhs-9	29	1.081	0.3961	0.316506
				ech-1	29	1.203	0.4313	0.0302202
				F13D12.9	29	0.7086	0.4359	0.00451736
				F46H5.3	21	0.9397	0.5593	0.771341
				faah-4	25	0.7034	0.5134	0.00359528
				fard-1	41	0.7232	0.4398	0.00209344
				fat-2	23	1.887	0.7246	7.70219e-08
				fat-7	20	0.9292	0.5493	0.601442
				fitm-2	29	1.077	0.4494	0.302395
				ftn-1	26	1.006	0.5079	0.961128
				gpx-1	33	0.7871	0.4155	0.0302202
				gpx-1(tm2100)	21	1.087	0.5376	0.672705
				hlh-11	21	0.9075	0.484	0.631599
				hlh-2	19	0.975	0.3202	0.958825
				hlh-3	21	0.996	0.3751	0.860458
				hosl-1	25	1.663	0.6903	6.3438e-06
				lpd-5	30	0.9088	0.3332	0.601442
				lpin-1	36	0.4836	0.2516	2.77178e-09
				maoc-1	32	1.035	0.3997	0.595617
				mctp-1	25	0.9272	0.3962	0.631599
				nhr-49	28	0.2963	0.1526	7.05598e-13
				nhr-62	24	0.9124	0.3951	0.631599
				nhr-64	20	1.237	0.438	0.0271169
				nhr-79	23	1.063	0.3217	0.460309
				plin-1	20	1.802	0.6738	1.88551e-06
				pmp-4	23	1.835	0.6261	4.44065e-08
				prx-11	30	0.5312	0.2943	8.95903e-07
				prx-19	37	1.301	0.5312	0.00357053
				rab-7	41	0.3486	0.1639	5.09286e-16
				sbp-1	27	0.542	0.5326	1.03131e-06
				seip-1	34	0.5534	0.3768	1.44906e-06
				snx-13	34	1.063	0.4992	0.586528
				sod-1	29	0.6231	0.4213	0.000292298
				spas-1	22	1.482	0.6455	0.0012588
				spg-20	25	0.9743	0.3234	0.958825
				spl-1	20	0.5143	0.2798	2.14186e-05
				syx-5	32	0.3138	0.1735	1.03661e-13
				T25G3.4	34	0.7603	0.4098	0.0120273
				tkt1	21	0.2568	0.181	2.1114e-10
				tomm-22	27	0.9048	0.3511	0.577913
				Y44A6D.3	22	0.9383	0.5665	0.68455
				Y7A5A.1	33	0.9649	0.4548	0.958825
Manhattan plot		Ext. Data 5o			Number of values	Mean	Std. Deviation	adjusted p-value					AH/KP/CM
				Control	286	1	0.3068	1
				ash-2	184	1.433	0.4218	8.7e-29
				prx-5	189	0.674	0.299	1.26e-21
				acdh-1	30	1.135	0.3796	0.0602494
				acdh-12	20	1.16	0.3795	0.110298
				acs-13	35	1.068	0.2056	0.126965
				acs-17	32	0.7996	0.2038	0.0006307
				acs-22	36	0.9762	0.2484	0.996753
				acs-4	26	1.025	0.2182	0.560046
				acs-5	34	0.6769	0.2637	8.83e-08
				ads-1	36	0.8059	0.1982	0.00044068
				alh-4	23	0.7523	0.2639	0.0015688
				atgl-1	38	0.9975	0.431	0.996753
				C25H3.11/vps13D	32	0.5579	0.2434	1.44e-11
				cgi-58	20	1.178	0.299	0.0208095
				ctl-3	37	0.8296	0.2968	0.00842806
				daf-22	21	0.7826	0.2316	0.00315284
				dgat-2	31	0.9553	0.2656	0.606048
				dhs-19	20	1.367	0.3301	1.64e-05
				dhs-28	22	0.5736	0.2083	1.25e-08
				dhs-3	30	0.8066	0.3027	0.00593049
				dhs-4	19	1.049	0.2192	0.450422
				dhs-9	30	1.131	0.2776	0.034216
				ech-1	29	1.292	0.3446	8.05e-05
				F13D12.9	29	0.8639	0.3901	0.0501544
				F46H5.3	21	1.162	0.2925	0.0364177
				faah-4	25	0.7357	0.2908	0.0002122
				fard-1	41	0.7112	0.1918	7.12e-09
				fat-2	38	1.61	0.4582	4.22e-12
				fat-7	31	0.6932	0.3535	7.46e-06
				fitm-2	29	1.034	0.2536	0.302234
				ftn-1	26	1.047	0.3493	0.678917
				gpx-1	33	0.8819	0.2866	0.0700397
				gpx-1(tm2100) mutant	21	1.15	0.4275	0.241647
				hlh-11	21	0.4156	0.2477	1.47e-10
				hlh-2	18	0.8253	0.5959	0.0554225
				hlh-3	21	1.166	0.4931	0.183494
				hosl-1	39	1.61	0.4941	1.44e-11
				lpd-5	30	0.973	0.2784	0.678917
				lpin-1	37	0.6747	0.5581	6.1e-06
				maoc-1	32	0.7258	0.2335	3.39e-06
				mctp-1	25	1.083	0.2699	0.234161
				nhr-49	26	0.5271	0.1701	1.44e-11
				nhr-62	27	0.9929	0.3539	0.962886
				nhr-64	20	1.032	0.3892	0.838309
				nhr-79	23	1.033	0.3362	0.716224
				plin-1	38	1.21	0.5278	0.0152587
				pmp-4	34	1.539	0.4396	1.49e-11
				prx-11	30	0.6426	0.1908	3.94e-09
				prx-19	37	0.768	0.2628	8.05e-05
				rab-7	40	1.317	0.191	1.09e-09
				sbp-1	27	0.4774	0.1016	3.45e-14
				seip-1	39	1.057	0.4144	0.375416
				snx-13	34	1.067	0.2958	0.225579
				sod-1	29	0.7019	0.2448	3.39e-06
				spas-1	36	1.31	0.4099	1.95e-05
				spg-20	25	0.962	0.2372	0.838309
				spl-1	20	0.9901	0.2696	1
				syx-5	32	0.3885	0.1607	7.11e-17
				T25G3.4	34	0.9199	0.2802	0.168384
				tkt1	21	1.005	0.3641	1
				tomm-22	27	0.8737	0.2126	0.057577
				Y44A6D.3	22	0.4572	0.1509	8.69e-12
				Y7A5A.1	33	0.9463	0.2858	0.375416
Lifespan	MUFA enrichment, vps-13d depletion	Ext. Data 5p	Replicate 1	Strain/Treatment	# Worms	# Censored	Median	p-value Log-rank (Mantel-Cox) test	Interaction hazard ratio (exponential coefficient)	p-value interaction (Cox proportional hazard) test	Blinded		KP
				N2/Control	125	12	20		vps13d RNAi and oleic acid = 0.86010	p (vps13d and oleic acid RNAi)=0.445
				N2/Oleic acid	124	23	26	p<0.0001 vs N2/Control
				N2/vps13d RNAi	123	6	20
				N2/vps13d, Oleic acid	99	12	26	p<0.0001 vs N2/vps13d RNAi
			Replicate 2	Strain/Treatment	# Worms	# Censored	Median	p-value Log-rank (Mantel-Cox) test	Interaction hazard ratio (exponential coefficient)	p-value interaction (Cox proportional hazard) test	Blinded		KP
				N2/Control	62	10	25		vps13d RNAi and oleic acid = 1.3011	p (vps13d and oleic acid RNAi)=0.276059
				N2/Oleic acid	101	9	25	p=0.0027 vs N2/Control
				N2/vps13d RNAi	84	9	25
				N2/vps13d, Oleic acid	88	19	25	p=0.0480 vs N2/vps13d RNAi
Lifespan	MUFA enrichment, rab-7 depletion	Ext. Data 5q	Replicate 1	Strain/Treatment	# Worms	# Censored	Median	p-value Log-rank (Mantel-Cox) test			Blinded		KP
				N2/Control	129	10	20		rab-7 and oleic acid = 2.6813	p (rab-7 and oleic acid RNAi)= 4.16e-07
				N2/Oleic acid	120	25	27	p<0.0001 vs N2/Control
				N2/rab-7 RNAi	126	7	20
				N2/rab-7, Oleic acid	133	2	20	p=0.7849 vs N2/rab-7 RNAi
			Replicate 2	Strain/Treatment	# Worms	# Censored	Median	p-value Log-rank (Mantel-Cox) test	Interaction hazard ratio (exponential coefficient)	p-value interaction (Cox proportional hazard) test	Blinded		KP
				N2/Control	62	10	25		rab-7 and oleic acid = 2.5453	p (rab-7 and oleic acid RNAi)=9.08e-05
				N2/Oleic acid	101	9	25	p=0.0027 vs N2/Control
				N2/rab-7 RNAi	94	3	19
				N2/rab-7, Oleic acid	94	9	19	p=0.0038 vs N2/rab-7 RNAi
